# Supplementary material for: 4-(4-Bromo­phenyl)-2-methyl-2,6-di­phenyl-2H-thio­pyran
Source: Acta Crystallogr Sect E Struct Rep Online. 2009 Feb 25;65(Pt 3):o606. doi: 10.1107/S1600536809005959 (PMC2968474; doi:10.1107/S1600536809005959)
Supplement: Supplementary file 1 [file e-65-0o606-sup1.cif]

##############################################################################
###                                                                        ###
###        Electronic paper (Acta Crystallographica Section E)             ###
###                                                                        ###
##############################################################################
#                                                                            #
# This CIF contains the data in a paper accepted for publication in Acta     #
# Crystallographica Section E. It conforms to the requirements of Notes      #
# for Authors for Section E, and has been peer reviewed under the auspices   #
# of the IUCr Commission on Journals.                                        #
#                                                                            #
# Full details of the Crystallographic Information File format               #
# are given in the paper "The Crystallographic Information File (CIF):       #
# a New Standard Archive File for Crystallography" by S. R. Hall, F. H.      #
# Allen and I. D. Brown [Acta Cryst. (1991), A47, 655-685].                  #
#                                                                            #
# The current version of the core CIF dictionary is obtainable from          #
# ftp://ftp.iucr.org/pub/cif_core.dic. The current version number is 2.4.    #
#                                                                            #
# Software is freely available for graphical display of the structure(s) in  #
# this CIF.  For information consult the CIF home page http://www.iucr.org/  #
# cif/home.html                                                              #
#                                                                            #
# This file may be used for bona fide research purposes within the           #
# scientific community so long as proper attribution is given to the journal # 
# article from which it was obtained.                                        #
#                                                                            #
##############################################################################
                                             
data_global
_audit_creation_method     SHELXL-97
_journal_date_recd_electronic     2009-02-18
_journal_date_accepted     2009-02-19
_journal_name_full     'Acta Crystallographica, Section E'
_journal_year     2009
_journal_volume     65
_journal_issue      3
_journal_page_first     o606
_journal_page_last     o606
_journal_paper_category     QO
_journal_coeditor_code     SJ2581
_publ_contact_author
;
     Dr. Seik Weng Ng
     Department of Chemistry
     University of Malaya
     50603 Kuala Lumpur
     Malaysia
;
_publ_contact_author_email     seikweng@um.edu.my
_publ_contact_author_fax     '03 7967 4193'
_publ_contact_author_phone     '03 7967 6778'
_publ_section_title
;
4-(4-Bromophenyl)-2-methyl-2,6-diphenyl-2<i>H</i>-thiopyran
;
loop_
    _publ_author_name
    _publ_author_address
    'Rahmani, Hossein'
;
Institute of Chemical Industries
Iranian Research Organization for Science and Technology
PO Box 15815-358
Tehran
Iran
;
    'Pirelahi, Hooshang'
;
Department of Chemistry
College of Science
University of Tehran
PO Box 13145-143
Tehran
Iran
;
    'Ng, Seik Weng'
;
Department of Chemistry
University of Malaya
50603 Kuala Lumpur
Malaysia
;
_publ_section_synopsis     .
data_I
_audit_creation_method     SHELXL-97
_chemical_name_systematic
;
4-(4-Bromophenyl)-2-methyl-2,6-diphenyl-2<i>H</i>-thiopyran
;
_chemical_name_common     ?
_chemical_formula_moiety     'C24 H19 Br S'
_chemical_formula_sum     'C24 H19 Br S'
_chemical_formula_iupac     'C24 H19 Br S'
_chemical_formula_weight     419.36
_chemical_melting_point     ?
_symmetry_cell_setting     Orthorhombic
_symmetry_space_group_name_H-M     'P c a 21'
_symmetry_space_group_name_Hall     'P 2c -2ac'
loop_
    _symmetry_equiv_pos_as_xyz
    'x, y, z'
    '-x, -y, z+1/2'
    'x+1/2, -y, z'
    '-x+1/2, y, z+1/2'
_cell_length_a     23.3348(8)
_cell_length_b     5.9991(2)
_cell_length_c     13.6866(5)
_cell_angle_alpha     90.00
_cell_angle_beta     90.00
_cell_angle_gamma     90.00
_cell_volume     1916.00(10)
_cell_formula_units_Z     4
_cell_measurement_reflns_used     2506
_cell_measurement_theta_min     2.3
_cell_measurement_theta_max     22.9
_cell_measurement_temperature     115(2)
_exptl_crystal_description     Prism
_exptl_crystal_colour     'Pale yellow'
_exptl_crystal_size_max     0.40
_exptl_crystal_size_mid     0.15
_exptl_crystal_size_min     0.05
_exptl_crystal_density_diffrn     1.454
_exptl_crystal_density_meas     ?
_exptl_crystal_density_method     'not measured'
_exptl_crystal_F_000     856
_exptl_absorpt_coefficient_mu     2.259
_exptl_absorpt_correction_type     Multi-scan
_exptl_absorpt_process_details     '(SADABS; Sheldrick, 1996)'
_exptl_absorpt_correction_T_min     0.4652
_exptl_absorpt_correction_T_max     0.8954
_diffrn_ambient_temperature     115(2)
_diffrn_radiation_type     MoK\a
_diffrn_radiation_wavelength     0.71073
_diffrn_radiation_source     'fine-focus sealed tube'
_diffrn_radiation_monochromator     graphite
_diffrn_measurement_device_type     'Bruker SMART APEX'
_diffrn_measurement_method     \w
_diffrn_detector_area_resol_mean     ?
_diffrn_reflns_number     16215
_diffrn_reflns_av_R_equivalents     0.0925
_diffrn_reflns_av_sigmaI/netI     0.0960
_diffrn_reflns_theta_min     1.75
_diffrn_reflns_theta_max     27.50
_diffrn_reflns_theta_full     27.50
_diffrn_measured_fraction_theta_max     1.000
_diffrn_measured_fraction_theta_full     1.000
_diffrn_reflns_limit_h_min     -30
_diffrn_reflns_limit_h_max     29
_diffrn_reflns_limit_k_min     -7
_diffrn_reflns_limit_k_max     7
_diffrn_reflns_limit_l_min     -17
_diffrn_reflns_limit_l_max     17
_diffrn_standards_number     0
_diffrn_standards_interval_count     ?
_diffrn_standards_interval_time     ?
_diffrn_standards_decay_%     ?
_reflns_number_total     4407
_reflns_number_gt     3017
_reflns_threshold_expression     I>2\s(I)
_refine_ls_structure_factor_coef     Fsqd
_refine_ls_matrix_type     full
_refine_ls_R_factor_all     0.1217
_refine_ls_R_factor_gt     0.0746
_refine_ls_wR_factor_gt     0.1673
_refine_ls_wR_factor_ref     0.1896
_refine_ls_goodness_of_fit_ref     1.088
_refine_ls_restrained_S_all     1.076
_refine_ls_number_reflns     4407
_refine_ls_number_parameters     236
_refine_ls_number_restraints     145
_refine_ls_hydrogen_treatment     constr
_refine_ls_weighting_scheme     calc
_refine_ls_weighting_details
        'calc w=1/[\s^2^(Fo^2^)+(0.0672P)^2^+10.0175P] where P=(Fo^2^+2Fc^2^)/3'
_atom_sites_solution_hydrogens     geom
_atom_sites_solution_primary     direct
_atom_sites_solution_secondary     difmap
_refine_ls_shift/su_max     0.001
_refine_ls_shift/su_mean     0.001
_refine_diff_density_max     1.531
_refine_diff_density_min     -0.912
_refine_ls_extinction_method     none
_refine_ls_extinction_coef     ?
_refine_ls_abs_structure_details     'Flack (1983), 2108 Friedel pairs'
_refine_ls_abs_structure_Flack     0.01(2)
loop_
    _atom_type_symbol
    _atom_type_description
    _atom_type_scat_dispersion_real
    _atom_type_scat_dispersion_imag
    _atom_type_scat_source
    'C' 'C' 0.0033 0.0016
                         'International Tables Vol C Tables 4.2.6.8 and 6.1.1.4'
    'H' 'H' 0.0000 0.0000
                         'International Tables Vol C Tables 4.2.6.8 and 6.1.1.4'
    'S' 'S' 0.1246 0.1234
                         'International Tables Vol C Tables 4.2.6.8 and 6.1.1.4'
    'Br' 'Br' -0.2901 2.4595
                         'International Tables Vol C Tables 4.2.6.8 and 6.1.1.4'
_computing_data_collection     'APEX2 (Bruker, 2008)'
_computing_cell_refinement     'SAINT (Bruker, 2008)'
_computing_data_reduction     'SAINT (Bruker, 2008)'
_computing_structure_solution     'SHELXS97 (Sheldrick, 2008)'
_computing_structure_refinement     'SHELXL97 (Sheldrick, 2008)'
_computing_molecular_graphics     'X-SEED (Barbour, 2001)'
_computing_publication_material     'publCIF (Westrip, 2009)'
loop_
    _atom_site_type_symbol
    _atom_site_label
    _atom_site_fract_x
    _atom_site_fract_y
    _atom_site_fract_z
    _atom_site_U_iso_or_equiv
    _atom_site_adp_type
    _atom_site_calc_flag
    _atom_site_refinement_flags
    _atom_site_occupancy
    _atom_site_disorder_assembly
    _atom_site_disorder_group
    Br Br1 0.55183(4) 0.84726(15) 0.50001(7) 0.0381(3) Uani d . 1 . .
    S S1 0.76405(9) -0.1684(4) 0.84041(14) 0.0245(4) Uani d . 1 . .
    C C1 0.7867(4) -0.2735(13) 0.6484(6) 0.0260(18) Uani d U 1 . .
    H H1A 0.8005 -0.2273 0.5838 0.039 Uiso calc R 1 . .
    H H1B 0.7469 -0.3246 0.6431 0.039 Uiso calc R 1 . .
    H H1C 0.8107 -0.3952 0.6730 0.039 Uiso calc R 1 . .
    C C2 0.7898(3) -0.0738(13) 0.7196(5) 0.0198(16) Uani d U 1 . .
    C C3 0.7503(3) 0.1075(12) 0.6851(5) 0.0206(17) Uani d U 1 . .
    H H3 0.7669 0.2372 0.6571 0.025 Uiso calc R 1 . .
    C C4 0.6924(3) 0.0971(13) 0.6915(5) 0.0191(16) Uani d U 1 . .
    C C5 0.6643(3) -0.0773(13) 0.7470(5) 0.0183(16) Uani d U 1 . .
    H H5 0.6252 -0.1083 0.7332 0.022 Uiso calc R 1 . .
    C C6 0.6907(4) -0.1988(12) 0.8174(5) 0.0204(17) Uani d U 1 . .
    C C7 0.8509(3) 0.0024(14) 0.7371(5) 0.0202(17) Uani d U 1 . .
    C C8 0.8986(4) -0.1115(16) 0.7095(6) 0.032(2) Uani d U 1 . .
    H H8 0.8937 -0.2494 0.6764 0.039 Uiso calc R 1 . .
    C C9 0.9534(4) -0.0388(16) 0.7267(6) 0.033(2) Uani d U 1 . .
    H H9 0.9852 -0.1234 0.7039 0.040 Uiso calc R 1 . .
    C C10 0.9623(4) 0.1547(18) 0.7762(7) 0.034(2) Uani d U 1 . .
    H H10 1.0000 0.2016 0.7922 0.041 Uiso calc R 1 . .
    C C11 0.9148(4) 0.2837(15) 0.8034(6) 0.0263(19) Uani d U 1 . .
    H H11 0.9206 0.4238 0.8342 0.032 Uiso calc R 1 . .
    C C12 0.8604(4) 0.2107(13) 0.7863(5) 0.0225(17) Uani d U 1 . .
    H H12 0.8287 0.2979 0.8069 0.027 Uiso calc R 1 . .
    C C13 0.6567(3) 0.2668(12) 0.6448(5) 0.0168(15) Uani d U 1 . .
    C C14 0.6740(4) 0.3678(14) 0.5562(5) 0.0236(17) Uani d U 1 . .
    H H14 0.7081 0.3187 0.5253 0.028 Uiso calc R 1 . .
    C C15 0.6422(3) 0.5366(13) 0.5137(6) 0.0274(18) Uani d U 1 . .
    H H15 0.6552 0.6058 0.4553 0.033 Uiso calc R 1 . .
    C C16 0.5923(4) 0.6028(14) 0.5560(6) 0.0276(19) Uani d U 1 . .
    C C17 0.5729(4) 0.5021(14) 0.6414(5) 0.0223(17) Uani d U 1 . .
    H H17 0.5376 0.5474 0.6698 0.027 Uiso calc R 1 . .
    C C18 0.6048(4) 0.3370(14) 0.6844(6) 0.0230(17) Uani d U 1 . .
    H H18 0.5912 0.2691 0.7427 0.028 Uiso calc R 1 . .
    C C19 0.6600(4) -0.3593(13) 0.8826(5) 0.0222(17) Uani d U 1 . .
    C C20 0.6058(4) -0.2976(14) 0.9198(6) 0.0258(19) Uani d U 1 . .
    H H20 0.5896 -0.1564 0.9046 0.031 Uiso calc R 1 . .
    C C21 0.5766(4) -0.4471(14) 0.9787(5) 0.0284(19) Uani d U 1 . .
    H H21 0.5393 -0.4106 1.0017 0.034 Uiso calc R 1 . .
    C C22 0.6007(4) -0.6463(15) 1.0043(8) 0.0363(19) Uani d U 1 . .
    H H22 0.5808 -0.7436 1.0473 0.044 Uiso calc R 1 . .
    C C23 0.6542(4) -0.7082(13) 0.9679(6) 0.0259(19) Uani d U 1 . .
    H H23 0.6702 -0.8489 0.9843 0.031 Uiso calc R 1 . .
    C C24 0.6841(4) -0.5623(13) 0.9073(5) 0.0214(17) Uani d U 1 . .
    H H24 0.7209 -0.6021 0.8831 0.026 Uiso calc R 1 . .
loop_
    _atom_site_aniso_label
    _atom_site_aniso_U_11
    _atom_site_aniso_U_22
    _atom_site_aniso_U_33
    _atom_site_aniso_U_12
    _atom_site_aniso_U_13
    _atom_site_aniso_U_23
    Br1 0.0382(5) 0.0361(4) 0.0401(5) 0.0017(4) -0.0071(5) 0.0148(5)
    S1 0.0254(10) 0.0295(11) 0.0186(9) -0.0016(9) -0.0016(8) 0.0090(9)
    C1 0.041(5) 0.014(4) 0.023(4) -0.005(3) -0.002(4) 0.000(3)
    C2 0.029(4) 0.015(3) 0.016(3) 0.004(3) 0.001(3) 0.001(3)
    C3 0.027(4) 0.021(4) 0.014(3) 0.001(3) -0.003(3) 0.005(3)
    C4 0.031(4) 0.018(4) 0.008(3) -0.002(3) -0.003(3) 0.006(3)
    C5 0.023(4) 0.016(4) 0.016(3) -0.002(3) 0.001(3) 0.000(3)
    C6 0.031(4) 0.015(4) 0.015(3) 0.000(3) -0.001(3) 0.002(3)
    C7 0.031(4) 0.020(4) 0.010(3) 0.004(3) 0.000(3) 0.007(3)
    C8 0.028(4) 0.041(5) 0.028(4) 0.004(4) 0.003(3) 0.010(4)
    C9 0.028(4) 0.042(5) 0.028(4) 0.005(4) 0.005(4) 0.005(4)
    C10 0.020(4) 0.047(5) 0.036(4) -0.007(4) -0.004(3) 0.010(4)
    C11 0.032(5) 0.023(4) 0.024(4) -0.001(4) -0.002(4) 0.010(3)
    C12 0.033(4) 0.020(4) 0.015(3) 0.002(3) 0.005(3) 0.004(3)
    C13 0.022(4) 0.014(3) 0.015(3) -0.002(3) -0.004(3) 0.004(3)
    C14 0.025(4) 0.030(4) 0.016(3) -0.004(3) -0.002(3) 0.004(3)
    C15 0.036(4) 0.029(4) 0.017(4) -0.006(3) -0.001(3) 0.010(3)
    C16 0.035(5) 0.024(4) 0.024(4) -0.004(3) 0.002(4) 0.012(3)
    C17 0.029(4) 0.025(4) 0.013(3) 0.001(3) -0.001(3) 0.007(3)
    C18 0.025(4) 0.026(4) 0.017(3) -0.007(3) -0.001(3) 0.010(3)
    C19 0.032(4) 0.019(4) 0.016(3) -0.004(3) -0.004(3) 0.002(3)
    C20 0.032(4) 0.025(4) 0.020(3) -0.002(3) -0.001(3) 0.007(3)
    C21 0.032(4) 0.032(4) 0.022(4) -0.002(3) -0.001(3) 0.006(3)
    C22 0.043(4) 0.041(4) 0.025(3) -0.018(4) -0.006(5) 0.009(4)
    C23 0.046(5) 0.010(4) 0.022(4) -0.003(3) -0.006(3) 0.006(3)
    C24 0.031(4) 0.020(4) 0.013(3) 0.000(3) -0.002(3) 0.002(3)
loop_
    _geom_bond_atom_site_label_1
    _geom_bond_atom_site_label_2
    _geom_bond_site_symmetry_2
    _geom_bond_distance
    _geom_bond_publ_flag
    Br1 C16 . 1.905(8) ?
    S1 C6 . 1.750(8) ?
    S1 C2 . 1.849(8) ?
    C1 C2 . 1.547(11) ?
    C1 H1A . 0.9800 ?
    C1 H1B . 0.9800 ?
    C1 H1C . 0.9800 ?
    C2 C3 . 1.501(10) ?
    C2 C7 . 1.516(11) ?
    C3 C4 . 1.356(11) ?
    C3 H3 . 0.9500 ?
    C4 C5 . 1.448(10) ?
    C4 C13 . 1.463(10) ?
    C5 C6 . 1.357(11) ?
    C5 H5 . 0.9500 ?
    C6 C19 . 1.495(11) ?
    C7 C8 . 1.361(12) ?
    C7 C12 . 1.436(11) ?
    C8 C9 . 1.372(12) ?
    C8 H8 . 0.9500 ?
    C9 C10 . 1.360(14) ?
    C9 H9 . 0.9500 ?
    C10 C11 . 1.402(13) ?
    C10 H10 . 0.9500 ?
    C11 C12 . 1.363(12) ?
    C11 H11 . 0.9500 ?
    C12 H12 . 0.9500 ?
    C13 C18 . 1.391(11) ?
    C13 C14 . 1.414(10) ?
    C14 C15 . 1.383(11) ?
    C14 H14 . 0.9500 ?
    C15 C16 . 1.360(12) ?
    C15 H15 . 0.9500 ?
    C16 C17 . 1.392(11) ?
    C17 C18 . 1.373(11) ?
    C17 H17 . 0.9500 ?
    C18 H18 . 0.9500 ?
    C19 C24 . 1.383(11) ?
    C19 C20 . 1.414(12) ?
    C20 C21 . 1.385(11) ?
    C20 H20 . 0.9500 ?
    C21 C22 . 1.366(13) ?
    C21 H21 . 0.9500 ?
    C22 C23 . 1.395(13) ?
    C22 H22 . 0.9500 ?
    C23 C24 . 1.393(11) ?
    C23 H23 . 0.9500 ?
    C24 H24 . 0.9500 ?
loop_
    _geom_angle_atom_site_label_1
    _geom_angle_atom_site_label_2
    _geom_angle_atom_site_label_3
    _geom_angle_site_symmetry_1
    _geom_angle_site_symmetry_3
    _geom_angle
    _geom_angle_publ_flag
    C6 S1 C2 . . 100.9(4) ?
    C2 C1 H1A . . 109.5 ?
    C2 C1 H1B . . 109.5 ?
    H1A C1 H1B . . 109.5 ?
    C2 C1 H1C . . 109.5 ?
    H1A C1 H1C . . 109.5 ?
    H1B C1 H1C . . 109.5 ?
    C3 C2 C7 . . 114.1(7) ?
    C3 C2 C1 . . 109.5(6) ?
    C7 C2 C1 . . 112.2(7) ?
    C3 C2 S1 . . 107.7(5) ?
    C7 C2 S1 . . 104.9(5) ?
    C1 C2 S1 . . 108.1(5) ?
    C4 C3 C2 . . 123.9(7) ?
    C4 C3 H3 . . 118.0 ?
    C2 C3 H3 . . 118.0 ?
    C3 C4 C5 . . 121.2(7) ?
    C3 C4 C13 . . 120.5(7) ?
    C5 C4 C13 . . 118.3(7) ?
    C6 C5 C4 . . 123.7(7) ?
    C6 C5 H5 . . 118.1 ?
    C4 C5 H5 . . 118.1 ?
    C5 C6 C19 . . 123.6(8) ?
    C5 C6 S1 . . 121.0(6) ?
    C19 C6 S1 . . 115.3(6) ?
    C8 C7 C12 . . 116.1(8) ?
    C8 C7 C2 . . 125.1(8) ?
    C12 C7 C2 . . 118.8(7) ?
    C7 C8 C9 . . 123.8(9) ?
    C7 C8 H8 . . 118.1 ?
    C9 C8 H8 . . 118.1 ?
    C10 C9 C8 . . 119.9(9) ?
    C10 C9 H9 . . 120.1 ?
    C8 C9 H9 . . 120.1 ?
    C9 C10 C11 . . 118.9(8) ?
    C9 C10 H10 . . 120.5 ?
    C11 C10 H10 . . 120.5 ?
    C12 C11 C10 . . 120.8(9) ?
    C12 C11 H11 . . 119.6 ?
    C10 C11 H11 . . 119.6 ?
    C11 C12 C7 . . 120.3(8) ?
    C11 C12 H12 . . 119.8 ?
    C7 C12 H12 . . 119.8 ?
    C18 C13 C14 . . 116.9(7) ?
    C18 C13 C4 . . 122.4(6) ?
    C14 C13 C4 . . 120.7(7) ?
    C15 C14 C13 . . 121.5(8) ?
    C15 C14 H14 . . 119.3 ?
    C13 C14 H14 . . 119.3 ?
    C16 C15 C14 . . 119.5(7) ?
    C16 C15 H15 . . 120.2 ?
    C14 C15 H15 . . 120.2 ?
    C15 C16 C17 . . 120.7(8) ?
    C15 C16 Br1 . . 118.6(6) ?
    C17 C16 Br1 . . 120.7(7) ?
    C18 C17 C16 . . 119.8(8) ?
    C18 C17 H17 . . 120.1 ?
    C16 C17 H17 . . 120.1 ?
    C17 C18 C13 . . 121.6(7) ?
    C17 C18 H18 . . 119.2 ?
    C13 C18 H18 . . 119.2 ?
    C24 C19 C20 . . 120.4(7) ?
    C24 C19 C6 . . 121.2(8) ?
    C20 C19 C6 . . 118.4(7) ?
    C21 C20 C19 . . 118.7(8) ?
    C21 C20 H20 . . 120.6 ?
    C19 C20 H20 . . 120.6 ?
    C22 C21 C20 . . 120.9(8) ?
    C22 C21 H21 . . 119.6 ?
    C20 C21 H21 . . 119.6 ?
    C21 C22 C23 . . 120.6(9) ?
    C21 C22 H22 . . 119.7 ?
    C23 C22 H22 . . 119.7 ?
    C24 C23 C22 . . 119.6(8) ?
    C24 C23 H23 . . 120.2 ?
    C22 C23 H23 . . 120.2 ?
    C19 C24 C23 . . 119.7(8) ?
    C19 C24 H24 . . 120.2 ?
    C23 C24 H24 . . 120.2 ?
loop_
    _geom_torsion_atom_site_label_1
    _geom_torsion_atom_site_label_2
    _geom_torsion_atom_site_label_3
    _geom_torsion_atom_site_label_4
    _geom_torsion_site_symmetry_1
    _geom_torsion_site_symmetry_2
    _geom_torsion_site_symmetry_3
    _geom_torsion_site_symmetry_4
    _geom_torsion
    _geom_torsion_publ_flag
    C6 S1 C2 C3 . . . . 46.9(6) ?
    C6 S1 C2 C7 . . . . 168.8(5) ?
    C6 S1 C2 C1 . . . . -71.3(6) ?
    C7 C2 C3 C4 . . . . -160.3(7) ?
    C1 C2 C3 C4 . . . . 73.0(9) ?
    S1 C2 C3 C4 . . . . -44.3(9) ?
    C2 C3 C4 C5 . . . . 10.0(11) ?
    C2 C3 C4 C13 . . . . -171.9(7) ?
    C3 C4 C5 C6 . . . . 19.9(12) ?
    C13 C4 C5 C6 . . . . -158.2(7) ?
    C4 C5 C6 C19 . . . . 172.4(7) ?
    C4 C5 C6 S1 . . . . -5.3(11) ?
    C2 S1 C6 C5 . . . . -26.8(7) ?
    C2 S1 C6 C19 . . . . 155.3(6) ?
    C3 C2 C7 C8 . . . . -136.8(8) ?
    C1 C2 C7 C8 . . . . -11.5(11) ?
    S1 C2 C7 C8 . . . . 105.6(8) ?
    C3 C2 C7 C12 . . . . 43.0(9) ?
    C1 C2 C7 C12 . . . . 168.3(6) ?
    S1 C2 C7 C12 . . . . -74.6(7) ?
    C12 C7 C8 C9 . . . . 0.4(12) ?
    C2 C7 C8 C9 . . . . -179.8(8) ?
    C7 C8 C9 C10 . . . . 1.9(13) ?
    C8 C9 C10 C11 . . . . -4.1(13) ?
    C9 C10 C11 C12 . . . . 4.2(13) ?
    C10 C11 C12 C7 . . . . -1.9(12) ?
    C8 C7 C12 C11 . . . . -0.4(11) ?
    C2 C7 C12 C11 . . . . 179.8(7) ?
    C3 C4 C13 C18 . . . . -146.5(8) ?
    C5 C4 C13 C18 . . . . 31.7(11) ?
    C3 C4 C13 C14 . . . . 33.4(11) ?
    C5 C4 C13 C14 . . . . -148.5(7) ?
    C18 C13 C14 C15 . . . . 3.2(12) ?
    C4 C13 C14 C15 . . . . -176.6(7) ?
    C13 C14 C15 C16 . . . . -2.1(13) ?
    C14 C15 C16 C17 . . . . -0.2(13) ?
    C14 C15 C16 Br1 . . . . 176.4(6) ?
    C15 C16 C17 C18 . . . . 1.2(13) ?
    Br1 C16 C17 C18 . . . . -175.3(7) ?
    C16 C17 C18 C13 . . . . 0.0(13) ?
    C14 C13 C18 C17 . . . . -2.2(12) ?
    C4 C13 C18 C17 . . . . 177.7(8) ?
    C5 C6 C19 C24 . . . . 139.8(8) ?
    S1 C6 C19 C24 . . . . -42.3(9) ?
    C5 C6 C19 C20 . . . . -40.9(11) ?
    S1 C6 C19 C20 . . . . 136.9(7) ?
    C24 C19 C20 C21 . . . . -1.9(12) ?
    C6 C19 C20 C21 . . . . 178.8(7) ?
    C19 C20 C21 C22 . . . . 2.9(13) ?
    C20 C21 C22 C23 . . . . -3.0(14) ?
    C21 C22 C23 C24 . . . . 2.0(13) ?
    C20 C19 C24 C23 . . . . 1.0(11) ?
    C6 C19 C24 C23 . . . . -179.7(7) ?
    C22 C23 C24 C19 . . . . -1.0(12) ?
