# Supplementary material for: 4-(4-Bromo­phenyl)-2-methyl-2,6-di­phenyl-2H-thio­pyran
Source: Acta Crystallogr Sect E Struct Rep Online. 2009 Feb 25;65(Pt 3):o606. doi: 10.1107/S1600536809005959 (PMC2968474; doi:10.1107/S1600536809005959)
Supplement: Supplementary file 2 [file e-65-0o606-Isup2.hkl]

# 
# h,k,l, Fc-squared, Fo-squared, sigma(Fo-squared) and status flag 
# 
data_I
_shelx_title '  Pca21' 
_shelx_refln_list_code          4 
_shelx_F_calc_maximum      181.56 
_exptl_crystal_F_000       856.00 
_reflns_d_resolution_high  0.7696 
 
loop_ 
 _symmetry_equiv_pos_as_xyz 
 'x, y, z' 
 '-x, -y, z+1/2' 
 'x+1/2, -y, z' 
 '-x+1/2, y, z+1/2' 
 
_cell_length_a    23.3348 
_cell_length_b     5.9991 
_cell_length_c    13.6866 
_cell_angle_alpha  90.000 
_cell_angle_beta   90.000 
_cell_angle_gamma  90.000 
 
_shelx_F_squared_multiplier     1.000 
 
loop_ 
 _refln_index_h 
 _refln_index_k 
 _refln_index_l 
 _refln_F_squared_calc 
 _refln_F_squared_meas 
 _refln_F_squared_sigma 
 _refln_observed_status 
   2   0 -17      534.61      412.16    112.45 o 
   4   0 -17      479.40      537.87    137.90 o 
   6   0 -17      413.99      270.11    132.17 o 
   8   0 -17       66.62      141.22    131.76 o 
   1   1 -17      301.81      248.41    118.94 o 
   2   1 -17       32.01      152.70    116.69 o 
   3   1 -17      165.06      202.31    153.50 o 
   4   1 -17      465.71      268.76    155.10 o 
   5   1 -17      162.26      147.15    155.23 o 
   6   1 -17      289.34      185.27    158.70 o 
   7   1 -17      194.97      -23.84    156.04 o 
   8   1 -17        9.30       -4.64    151.91 o 
   1   2 -17      283.79      382.54    144.31 o 
   2   2 -17       35.00       90.84    133.74 o 
   3   2 -17        3.20       79.29    157.41 o 
   4   2 -17      177.78      145.73    159.49 o 
   0   0 -16      207.47      212.15    103.14 o 
   2   0 -16      806.78      874.60    137.21 o 
   4   0 -16      252.81      464.73    125.56 o 
   6   0 -16       39.66     -119.00    111.98 o 
   8   0 -16      698.69      713.02    151.29 o 
  10   0 -16       10.25      -47.51     94.16 o 
  12   0 -16        1.99      -49.98    105.11 o 
   0   1 -16       68.78      -28.02    105.37 o 
   1   1 -16      120.98      118.35    110.97 o 
   2   1 -16       46.76      359.27    148.00 o 
   3   1 -16      869.65      943.54    169.13 o 
   4   1 -16       44.40       95.04    137.18 o 
   5   1 -16       64.55      185.57    141.06 o 
   6   1 -16      120.50       81.96    141.36 o 
   7   1 -16     1337.40     1413.27    186.87 o 
   8   1 -16      379.71      471.43    155.42 o 
   9   1 -16       37.39      -36.10    101.59 o 
  10   1 -16      335.78       73.14    108.45 o 
  11   1 -16       76.65      -79.08    119.59 o 
  12   1 -16        9.03        8.74    113.63 o 
   0   2 -16        6.69      102.18    126.26 o 
   1   2 -16      131.50      186.82    128.39 o 
   2   2 -16      491.44      796.74    170.78 o 
   3   2 -16     1486.48     1250.28    192.52 o 
   4   2 -16       57.16      109.27    152.95 o 
   5   2 -16       66.85       76.97    150.88 o 
   6   2 -16      124.52      272.08    158.41 o 
   7   2 -16      654.57      344.54    162.66 o 
   8   2 -16      337.11      453.61    163.18 o 
   9   2 -16       18.41       -0.52    155.98 o 
  10   2 -16      171.23      112.79    162.30 o 
   0   3 -16      249.60      342.99    121.01 o 
   1   3 -16       97.62       51.72     94.77 o 
   2   3 -16      377.23      521.13    109.16 o 
   3   3 -16       71.79        0.04    117.85 o 
   4   3 -16       25.73       95.85    118.64 o 
   5   3 -16       52.31       16.66    119.04 o 
   6   3 -16       56.39       28.01    159.11 o 
   2   0 -15     1609.73     1313.69    151.93 o 
   4   0 -15      609.38      533.57    120.87 o 
   6   0 -15      853.18      684.38     99.37 o 
   8   0 -15      927.47      935.88    107.85 o 
  10   0 -15      720.69      682.35    261.42 o 
  12   0 -15      155.17      110.24     98.44 o 
  14   0 -15      661.20      553.02    118.46 o 
  16   0 -15      314.04      172.54    123.17 o 
   1   1 -15      154.11      170.22     69.92 o 
   2   1 -15      249.25      224.21     75.62 o 
   3   1 -15      849.29      819.99     94.32 o 
   4   1 -15      165.20      278.93     79.38 o 
   5   1 -15      341.45      205.75     78.18 o 
   6   1 -15      255.86      392.17    101.38 o 
   7   1 -15      246.40      180.93     67.56 o 
   8   1 -15      217.58      280.71     71.99 o 
   9   1 -15      403.68      439.10     78.39 o 
  10   1 -15        9.56      -54.09     88.97 o 
  11   1 -15      163.38       77.30     66.49 o 
  12   1 -15      104.31       84.55     99.31 o 
  13   1 -15      678.55      668.95     81.48 o 
  14   1 -15      394.21      297.75     76.12 o 
  15   1 -15      135.52       13.68     75.71 o 
   1   2 -15      486.39      547.04    105.87 o 
   2   2 -15      147.37      274.23    147.96 o 
   3   2 -15      267.57      238.45    147.76 o 
   4   2 -15       58.34      130.99    102.45 o 
   5   2 -15       14.76       11.05    100.52 o 
   6   2 -15       70.33     -118.75    133.61 o 
   7   2 -15      160.65      124.69    144.00 o 
   8   2 -15      113.88      263.87    151.35 o 
   9   2 -15     1248.68     1247.01    132.36 o 
  10   2 -15       29.88      -22.01    105.13 o 
  11   2 -15      170.74      -37.58    108.15 o 
  12   2 -15      142.36       84.32    124.71 o 
  13   2 -15      248.12      185.79    132.68 o 
  14   2 -15       69.55      -19.04    117.18 o 
   1   3 -15      138.58      131.69     77.04 o 
   2   3 -15       44.47       88.83     91.06 o 
   3   3 -15       52.87        4.98     89.76 o 
   4   3 -15      604.30      572.82    102.09 o 
   5   3 -15       86.95      -37.92     87.71 o 
   6   3 -15      237.53       14.31    111.10 o 
   7   3 -15       60.19       44.25    110.40 o 
   8   3 -15       64.72      295.22    161.86 o 
   9   3 -15       74.33      136.72    157.71 o 
  10   3 -15      217.60     -119.54    159.58 o 
  11   3 -15      139.28       83.46    167.96 o 
   1   4 -15      128.02      254.58    103.77 o 
   2   4 -15      348.97      237.02    102.57 o 
   3   4 -15       72.88       92.31     99.77 o 
   4   4 -15      114.01      138.58    101.76 o 
   0   0 -14     2502.05     2685.46    204.82 o 
   2   0 -14     1535.72     1652.77    160.05 o 
   4   0 -14      411.12      402.70     77.69 o 
   6   0 -14     1480.53     1451.42    112.99 o 
   8   0 -14      377.00      428.68     88.08 o 
  10   0 -14      461.53      448.03     93.58 o 
  12   0 -14     1129.86      971.59    115.45 o 
  14   0 -14      589.37      605.95    112.84 o 
  16   0 -14      380.94      190.98    204.93 o 
  18   0 -14      353.48      229.01    124.64 o 
   0   1 -14      170.27      241.46     91.77 o 
   1   1 -14      122.68      138.20     65.94 o 
   2   1 -14      438.99      361.72     77.89 o 
   3   1 -14      256.99      303.53     73.70 o 
   4   1 -14      249.06      317.43     75.78 o 
   5   1 -14     2028.32     2036.51    105.77 o 
   6   1 -14      127.59      226.53     61.84 o 
   7   1 -14      834.13      893.90     79.18 o 
   8   1 -14      366.95      361.39     68.92 o 
   9   1 -14       17.76      -15.46     55.98 o 
  10   1 -14      144.30       97.90     59.86 o 
  11   1 -14      118.37      124.74     61.28 o 
  12   1 -14      400.77      398.33     70.06 o 
  13   1 -14      193.75      191.78     68.61 o 
  14   1 -14        7.48      -51.25     68.28 o 
  15   1 -14      349.93      166.50     75.53 o 
  16   1 -14       26.55       -4.55     74.49 o 
  17   1 -14      167.07       64.86     80.70 o 
  18   1 -14      178.65      119.64     92.85 o 
   0   2 -14      407.45      518.58    100.23 o 
   1   2 -14      340.02      447.81     69.75 o 
   2   2 -14       11.45       11.65     72.37 o 
   3   2 -14      416.52      343.56    103.02 o 
   4   2 -14       25.97      125.32     95.91 o 
   5   2 -14     1197.86     1278.15    189.15 o 
   6   2 -14       23.47      -64.88     90.59 o 
   7   2 -14      141.04       99.73     76.92 o 
   8   2 -14      145.91      162.60     96.97 o 
   9   2 -14      205.94      201.98    100.57 o 
  10   2 -14      708.89      406.78    109.09 o 
  11   2 -14      383.75      518.31    116.37 o 
  12   2 -14       73.23       32.40    112.16 o 
  13   2 -14      224.22       77.25    111.84 o 
  14   2 -14        8.37       15.53    114.96 o 
  15   2 -14      353.03      259.85    124.24 o 
  16   2 -14       23.56     -103.35    121.87 o 
  17   2 -14       95.52       55.96    131.53 o 
   0   3 -14     2029.83     1843.47    149.25 o 
   1   3 -14      518.64      803.97    144.61 o 
   2   3 -14      662.86      957.39    123.70 o 
   3   3 -14        0.04      140.99    105.77 o 
   4   3 -14      313.67      432.74     93.04 o 
   5   3 -14      162.67      148.75     85.43 o 
   6   3 -14      307.77      346.96     90.52 o 
   7   3 -14      238.06      221.00    104.49 o 
   8   3 -14      172.67       88.42    107.38 o 
   9   3 -14       24.12      -46.50    145.24 o 
  10   3 -14     1453.34     1270.47    142.10 o 
  11   3 -14       16.87      -20.32    112.62 o 
  12   3 -14      160.53        5.99    135.74 o 
  13   3 -14       66.41       40.00    168.50 o 
  14   3 -14       21.86      -16.91    122.88 o 
   0   4 -14      667.67      603.58    123.94 o 
   1   4 -14      393.87      567.62    119.70 o 
   2   4 -14      392.60      507.08    137.59 o 
   3   4 -14      120.68      148.58     93.91 o 
   4   4 -14       60.72      152.73     92.40 o 
   5   4 -14      591.00      488.41    101.46 o 
   6   4 -14      114.52      161.24     95.88 o 
   7   4 -14      183.95      110.84     93.75 o 
   8   4 -14      143.32      210.84     98.23 o 
   9   4 -14       83.34        6.60     95.06 o 
  10   4 -14       61.49      177.98    117.37 o 
   2   0 -13      512.28      403.41     69.66 o 
   4   0 -13      609.54      819.08    136.19 o 
   6   0 -13     1263.10     1461.63    108.51 o 
   8   0 -13     1193.34     1191.72    104.91 o 
  10   0 -13       35.80        6.23     74.60 o 
  12   0 -13     2678.28     2280.37    152.54 o 
  14   0 -13      175.75       30.87    111.72 o 
  16   0 -13     1013.40      936.95    123.94 o 
  18   0 -13      290.56      145.11    114.28 o 
  20   0 -13       34.16      -82.10    124.03 o 
   1   1 -13      982.01     1200.30     77.97 o 
   2   1 -13       69.90      131.66     44.22 o 
   3   1 -13      134.82       75.13     50.00 o 
   4   1 -13      653.55      679.55     64.48 o 
   5   1 -13       64.15      117.47     53.32 o 
   6   1 -13      286.31      261.59     58.99 o 
   7   1 -13      954.17      969.99    123.95 o 
   8   1 -13       49.96       57.63     50.20 o 
   9   1 -13      195.58      138.80     54.26 o 
  10   1 -13       85.55      125.09     55.44 o 
  11   1 -13      435.17      393.54     63.65 o 
  12   1 -13       99.78       82.60     63.51 o 
  13   1 -13       62.98      -36.97     61.65 o 
  14   1 -13       29.40       11.78     64.80 o 
  15   1 -13       56.62      -46.59     66.98 o 
  16   1 -13      754.71      629.02     82.10 o 
  17   1 -13      758.21      531.64     83.48 o 
  18   1 -13      107.28       71.18     79.54 o 
  19   1 -13       56.16      -41.14     82.99 o 
  20   1 -13       62.41     -132.66     88.44 o 
   1   2 -13      529.11      608.45     70.73 o 
   2   2 -13      143.01      135.10     59.65 o 
   3   2 -13      125.82      115.84     70.91 o 
   4   2 -13       74.10       41.12     56.98 o 
   5   2 -13      162.53      197.47     69.29 o 
   6   2 -13      476.19      531.45     78.48 o 
   7   2 -13      718.85      951.57     89.82 o 
   8   2 -13      514.46      445.53    105.41 o 
   9   2 -13      272.25      261.16     95.86 o 
  10   2 -13       11.02       73.08     90.95 o 
  11   2 -13     1109.62     1249.61    259.54 o 
  12   2 -13      314.67      417.70    138.52 o 
  13   2 -13      122.28       87.87    138.02 o 
  14   2 -13       10.92       64.23    108.37 o 
  15   2 -13       28.86     -104.68     89.61 o 
  16   2 -13      298.60      136.68    101.43 o 
  17   2 -13      751.35      756.03    115.28 o 
  18   2 -13       42.75      -67.17    103.10 o 
  19   2 -13       90.13     -134.86    108.53 o 
   1   3 -13      487.40      766.10     78.11 o 
   2   3 -13     1380.90     1569.17     97.43 o 
   3   3 -13      153.29      373.10     86.90 o 
   4   3 -13     1259.16     1252.28    106.49 o 
   5   3 -13       40.69      176.78    124.67 o 
   6   3 -13     1067.14     1141.52    102.85 o 
   7   3 -13        2.09      113.73     68.59 o 
   8   3 -13      221.59      178.76     72.15 o 
   9   3 -13      119.91      150.36     71.47 o 
  10   3 -13      195.07      280.71    107.67 o 
  11   3 -13      193.12      146.97    108.99 o 
  12   3 -13      547.06      613.73    214.90 o 
  13   3 -13       58.32      -12.19    109.41 o 
  14   3 -13      113.42      151.09    120.99 o 
  15   3 -13        6.17      -30.05    119.77 o 
  16   3 -13      770.24      792.32    146.66 o 
  17   3 -13       24.49       34.75    160.38 o 
   1   4 -13      412.53      531.04     80.35 o 
   2   4 -13      128.07      211.26     88.27 o 
   3   4 -13       21.47      165.88     87.40 o 
   4   4 -13      352.77      435.77     94.06 o 
   5   4 -13      198.81      172.32     89.22 o 
   6   4 -13      474.79      624.80    123.95 o 
   7   4 -13      311.68      286.07     90.02 o 
   8   4 -13       94.09       49.72     88.58 o 
   9   4 -13       57.86      -11.25     90.86 o 
  10   4 -13       67.37      -22.15     79.74 o 
  11   4 -13      728.96      810.08    116.68 o 
  12   4 -13      427.23      207.02     98.53 o 
  13   4 -13        4.76      -16.02    121.86 o 
   1   5 -13      778.00      666.21    103.62 o 
   2   5 -13      210.44      363.01     95.09 o 
   3   5 -13        2.77       76.38     88.75 o 
   4   5 -13       51.89       94.57     88.56 o 
   5   5 -13        6.22        9.47     89.12 o 
   6   5 -13      157.13      237.35     94.91 o 
   7   5 -13      285.60      309.04     99.46 o 
   0   0 -12     4303.19     4914.65    298.35 o 
   2   0 -12      197.08      217.55     48.14 o 
   4   0 -12     1345.14     1413.86     97.83 o 
   6   0 -12     1097.68     1285.39     99.21 o 
   8   0 -12     2258.21     2040.73    125.14 o 
  10   0 -12     1661.87     1785.07    122.57 o 
  12   0 -12      407.83      263.99     81.69 o 
  14   0 -12     1131.74     1248.01    164.96 o 
  16   0 -12      457.84      386.96    142.55 o 
  18   0 -12      734.73      688.67    232.82 o 
  20   0 -12      398.51      224.35    214.22 o 
  22   0 -12      199.68      391.20    138.48 o 
   0   1 -12     1251.12     1471.28     78.04 o 
   1   1 -12     1380.48     1548.39     70.12 o 
   2   1 -12      131.80      267.12     51.23 o 
   3   1 -12      284.55      336.09     68.24 o 
   4   1 -12      309.65      410.95     49.62 o 
   5   1 -12     1740.94     1893.74     85.11 o 
   6   1 -12      249.48      308.28     44.90 o 
   7   1 -12      350.18      431.54     48.61 o 
   8   1 -12      270.43      220.47     44.79 o 
   9   1 -12      639.34      686.96     61.67 o 
  10   1 -12     1534.01     1586.07     84.51 o 
  11   1 -12      745.02      845.23    108.27 o 
  12   1 -12      437.10      418.09    108.01 o 
  13   1 -12      537.51      565.78     67.12 o 
  14   1 -12       92.41      103.50     60.85 o 
  15   1 -12      579.99      565.52     92.01 o 
  16   1 -12      101.63       10.80     66.46 o 
  17   1 -12       87.10       95.72     71.18 o 
  18   1 -12      331.40      210.20     77.30 o 
  19   1 -12       41.78      -13.56    112.30 o 
  20   1 -12      155.17       32.67     83.96 o 
  21   1 -12       71.78      -43.41     87.42 o 
  22   1 -12        2.70     -138.88     92.59 o 
   0   2 -12      164.07      499.43     86.69 o 
   1   2 -12     1159.28     1245.97     78.38 o 
   2   2 -12       77.44      101.23     59.20 o 
   3   2 -12      303.17      456.89     52.16 o 
   4   2 -12      475.55      701.05     65.12 o 
   5   2 -12     1534.22     1767.11    125.79 o 
   6   2 -12     1159.25     1260.69     66.00 o 
   7   2 -12     1333.10     1466.00     78.42 o 
   8   2 -12       39.17      -29.27     48.15 o 
   9   2 -12      246.62      276.22     56.43 o 
  10   2 -12       29.04       -7.20     73.69 o 
  11   2 -12      619.48      578.87     73.72 o 
  12   2 -12      133.55      128.78     85.15 o 
  13   2 -12      236.09      222.59     62.47 o 
  14   2 -12      144.14       79.74     85.43 o 
  15   2 -12      826.49      689.73    101.21 o 
  16   2 -12       39.36      -32.74     90.73 o 
  17   2 -12      284.13      233.91     98.85 o 
  18   2 -12      159.05      136.75    100.97 o 
  19   2 -12       26.28     -154.24    102.82 o 
  20   2 -12       74.67        9.37    111.16 o 
   0   3 -12     2192.88     2360.21    149.28 o 
   1   3 -12      270.93      682.84    160.58 o 
   2   3 -12      452.43      751.01     71.77 o 
   3   3 -12       61.90      174.87     96.13 o 
   4   3 -12      942.51     1029.48     92.08 o 
   5   3 -12       67.89      137.44     68.94 o 
   6   3 -12      278.75      252.12     65.26 o 
   7   3 -12      335.98      254.07     66.83 o 
   8   3 -12      832.95      865.56     80.09 o 
   9   3 -12       62.28      138.02     67.23 o 
  10   3 -12     2186.79     1903.10    103.23 o 
  11   3 -12       98.32      305.77     84.37 o 
  12   3 -12       83.99       30.11    101.22 o 
  13   3 -12      231.40      187.16    108.65 o 
  14   3 -12       37.39     -145.54    125.04 o 
  15   3 -12      219.64      237.90    120.64 o 
  16   3 -12      431.17      445.79    180.86 o 
  17   3 -12        1.29      -31.91    124.39 o 
  18   3 -12      294.31      262.30    134.75 o 
  19   3 -12      127.06       76.68    210.62 o 
   0   4 -12     1388.71     1455.61    145.76 o 
   1   4 -12      396.39      617.55    100.44 o 
   2   4 -12      354.62      537.93    104.52 o 
   3   4 -12      590.74      683.01     95.17 o 
   4   4 -12      254.03      649.94    111.65 o 
   5   4 -12     1043.39     1295.68    107.56 o 
   6   4 -12      450.17      477.46     86.75 o 
   7   4 -12      100.20      155.06     82.38 o 
   8   4 -12      190.99      216.71     75.64 o 
   9   4 -12      402.04      391.47     79.74 o 
  10   4 -12      648.25      699.29     86.18 o 
  11   4 -12      162.00      141.09     78.66 o 
  12   4 -12       53.97      114.51     79.80 o 
  13   4 -12      336.78      337.98     98.08 o 
  14   4 -12        4.20       -5.53     90.66 o 
  15   4 -12      137.62        0.07    122.06 o 
  16   4 -12      110.07      147.24    146.43 o 
   0   5 -12      258.71      240.75    104.51 o 
   1   5 -12      159.26       38.26     83.83 o 
   2   5 -12       68.22      147.94     85.14 o 
   3   5 -12      245.02      318.31     89.46 o 
   4   5 -12      169.90      335.53     87.60 o 
   5   5 -12     1437.33     1296.09    208.49 o 
   6   5 -12       38.39       85.16     85.49 o 
   7   5 -12      193.66      175.86     88.38 o 
   8   5 -12       79.33        6.00     84.74 o 
   9   5 -12       36.14      -21.18     87.98 o 
  10   5 -12       16.97      -17.43     88.87 o 
  11   5 -12       33.74      107.74     82.38 o 
   2   0 -11      426.40      472.65     49.42 o 
   4   0 -11     2636.90     2737.74    136.01 o 
   6   0 -11     2262.31     2001.70    222.92 o 
   8   0 -11      345.13      267.97     66.61 o 
  10   0 -11      815.36      847.53    195.57 o 
  12   0 -11     2301.74     2016.92    131.31 o 
  14   0 -11     1519.53     1388.09    258.56 o 
  16   0 -11      404.27      343.33     93.21 o 
  18   0 -11      920.39      824.37    117.83 o 
  20   0 -11      569.43      651.14    126.94 o 
  22   0 -11      450.62      343.51    133.20 o 
   1   1 -11     1396.29     1654.76     57.47 o 
   2   1 -11     1439.94     1588.78     55.84 o 
   3   1 -11      575.03      706.87     46.23 o 
   4   1 -11      595.33      704.22     52.98 o 
   5   1 -11      317.96      414.03     42.32 o 
   6   1 -11     1447.12     1607.10     67.29 o 
   7   1 -11      283.84      317.94     42.46 o 
   8   1 -11       95.08       89.97     38.08 o 
   9   1 -11     1695.75     1950.57     86.33 o 
  10   1 -11      318.05      336.12     59.50 o 
  11   1 -11     2308.11     2130.35     94.08 o 
  12   1 -11       96.58       86.02     51.56 o 
  13   1 -11      667.79      568.58     62.73 o 
  14   1 -11      488.61      388.83     63.03 o 
  15   1 -11      198.58      226.10     63.28 o 
  16   1 -11      285.99      193.75     64.80 o 
  17   1 -11      214.98      203.27     91.89 o 
  18   1 -11      131.83       76.04     71.80 o 
  19   1 -11      955.70      834.51     88.60 o 
  20   1 -11      252.85      277.93     84.43 o 
  21   1 -11      136.16      -43.52     84.95 o 
  22   1 -11      161.19      128.03     92.68 o 
  23   1 -11      178.29       97.85     97.58 o 
   1   2 -11     2411.13     2517.47     77.23 o 
   2   2 -11      279.91      539.36     72.44 o 
   3   2 -11     1639.53     1846.82     76.03 o 
   4   2 -11      928.87     1093.99     69.50 o 
   5   2 -11      426.21      639.73     85.47 o 
   6   2 -11      429.95      435.12     43.95 o 
   7   2 -11      824.54      918.45     56.48 o 
   8   2 -11      265.45      287.87     45.06 o 
   9   2 -11     1189.05     1236.80     83.12 o 
  10   2 -11      205.81      191.09     50.99 o 
  11   2 -11     2200.65     2012.31    105.56 o 
  12   2 -11       33.25       41.15     52.40 o 
  13   2 -11      146.86      211.05     57.84 o 
  14   2 -11      174.57      156.67     59.75 o 
  15   2 -11      171.59      139.96     63.36 o 
  16   2 -11      224.65      207.31     95.88 o 
  17   2 -11      124.65       38.15     67.82 o 
  18   2 -11      157.55      102.50     72.82 o 
  19   2 -11     1201.91      962.68     91.71 o 
  20   2 -11       15.38       44.67     81.71 o 
  21   2 -11      494.02      374.98    119.84 o 
  22   2 -11       37.94      111.68     90.50 o 
   1   3 -11      265.86      358.25     60.53 o 
   2   3 -11       73.87      182.35     56.95 o 
   3   3 -11      219.80      261.36     51.27 o 
   4   3 -11     1110.62     1307.72     81.28 o 
   5   3 -11       29.79       68.12     56.28 o 
   6   3 -11      527.54      638.85     68.95 o 
   7   3 -11      118.76      181.02     59.78 o 
   8   3 -11      698.38      719.29     73.56 o 
   9   3 -11      301.70      212.77     65.49 o 
  10   3 -11      124.47      123.44     65.03 o 
  11   3 -11       71.80       25.58     64.25 o 
  12   3 -11      219.88      275.97     71.04 o 
  13   3 -11      185.10      172.34    105.41 o 
  14   3 -11      802.88      604.11    119.52 o 
  15   3 -11        4.34      -36.40    109.10 o 
  16   3 -11      832.68      787.13    134.14 o 
  17   3 -11      130.37       40.20    145.90 o 
  18   3 -11      327.08      248.28    159.75 o 
  19   3 -11       46.90       25.96    130.08 o 
  20   3 -11      440.94      380.03    142.62 o 
   1   4 -11      530.72      600.33     71.80 o 
   2   4 -11      144.04      336.30     65.39 o 
   3   4 -11      449.37      542.69     83.66 o 
   4   4 -11      546.65      629.18     84.03 o 
   5   4 -11       79.45      153.39     64.54 o 
   6   4 -11      499.74      625.70     75.34 o 
   7   4 -11       30.79        2.21     66.10 o 
   8   4 -11       44.50      110.65     68.26 o 
   9   4 -11      535.67      464.01     76.58 o 
  10   4 -11      105.69       63.60     71.00 o 
  11   4 -11      268.62      230.73     75.18 o 
  12   4 -11      133.17      114.40     74.90 o 
  13   4 -11      275.13      222.92    117.66 o 
  14   4 -11      548.33      380.00     96.10 o 
  15   4 -11      152.87      -29.76     90.92 o 
  16   4 -11      119.78       90.36    122.03 o 
  17   4 -11      127.62       29.59    124.02 o 
  18   4 -11       43.19      -37.22    129.13 o 
   1   5 -11      449.41      586.39     87.48 o 
   2   5 -11      101.13      232.82     78.54 o 
   3   5 -11      494.33      535.84     87.22 o 
   4   5 -11      183.79      222.97     79.35 o 
   5   5 -11      248.70      299.89     84.10 o 
   6   5 -11       78.03       53.83     79.66 o 
   7   5 -11      151.18      257.47     83.50 o 
   8   5 -11      185.36      156.55     75.79 o 
   9   5 -11      603.52      658.71     86.44 o 
  10   5 -11       33.27       14.70     76.68 o 
  11   5 -11      238.40      199.36     81.82 o 
  12   5 -11      134.09      108.61     98.87 o 
  13   5 -11      106.51       55.21    127.78 o 
   1   6 -11       58.73      157.19    109.55 o 
   2   6 -11      176.61      178.65     84.08 o 
   3   6 -11      119.18      216.11     84.04 o 
   4   6 -11      426.56      506.63    147.73 o 
   0   0 -10     2427.68     2741.07    181.44 o 
   2   0 -10     4909.56     5445.54    181.39 o 
   4   0 -10      192.39      254.30     54.02 o 
   6   0 -10      353.27      388.26     60.59 o 
   8   0 -10     2457.04     2426.70    126.88 o 
  10   0 -10      201.78      190.89     97.48 o 
  12   0 -10     2655.98     2438.22    142.04 o 
  14   0 -10      294.34      316.95     81.88 o 
  16   0 -10      844.71      644.30     97.34 o 
  18   0 -10      105.24       11.32    113.57 o 
  20   0 -10     1515.74     1533.64    408.34 o 
  22   0 -10      509.31      485.14    133.97 o 
  24   0 -10       83.11      101.49    150.03 o 
   0   1 -10      900.04     1194.76     56.99 o 
   1   1 -10     1419.85     1567.91     50.88 o 
   2   1 -10     1307.79     1627.87     51.57 o 
   3   1 -10     2928.82     3016.73     80.97 o 
   4   1 -10      120.46      157.57     33.47 o 
   5   1 -10      167.52      216.29     35.83 o 
   6   1 -10      368.00      455.89     40.75 o 
   7   1 -10     3773.00     3681.24    108.49 o 
   8   1 -10     1484.20     1641.92     74.31 o 
   9   1 -10      329.03      361.11     40.29 o 
  10   1 -10       69.98        6.84     37.95 o 
  11   1 -10      357.72      384.50     71.39 o 
  12   1 -10      443.28      447.64     55.18 o 
  13   1 -10     1191.47     1189.41     73.06 o 
  14   1 -10        1.58       96.70     52.33 o 
  15   1 -10      657.30      660.79     67.22 o 
  16   1 -10      487.74      445.89     66.11 o 
  17   1 -10      604.20      556.50     70.16 o 
  18   1 -10      212.15      123.92     81.74 o 
  19   1 -10      158.15      106.76     72.34 o 
  20   1 -10      171.90      237.58     79.24 o 
  21   1 -10      305.99      231.56     83.81 o 
  22   1 -10       20.46       87.86     87.16 o 
  23   1 -10       79.75      -28.12     93.80 o 
  24   1 -10       50.09     -159.34    119.28 o 
   0   2 -10      474.04      764.74     55.53 o 
   1   2 -10     1160.94     1522.83     51.95 o 
   2   2 -10     1864.59     2610.51    141.27 o 
   3   2 -10     5367.47     5448.72    134.20 o 
   4   2 -10      540.70      746.47     63.71 o 
   5   2 -10     2187.88     2083.92     87.08 o 
   6   2 -10      346.02      590.39     56.19 o 
   7   2 -10      606.88      647.15     47.89 o 
   8   2 -10      372.14      413.23     45.50 o 
   9   2 -10      426.92      440.93     53.19 o 
  10   2 -10      529.94      551.10     49.41 o 
  11   2 -10      189.96      161.12     44.32 o 
  12   2 -10      236.46      192.63     53.68 o 
  13   2 -10     1215.81     1202.18     74.70 o 
  14   2 -10      164.76       57.57     55.82 o 
  15   2 -10      466.41      540.65     71.99 o 
  16   2 -10       38.88      -88.49     58.99 o 
  17   2 -10      643.49      565.44     73.34 o 
  18   2 -10       35.97      -41.38     67.56 o 
  19   2 -10      261.19      200.77     76.36 o 
  20   2 -10      175.04       42.41     97.87 o 
  21   2 -10      200.78      103.64     98.76 o 
  22   2 -10       33.75      -76.79     83.89 o 
  23   2 -10      551.48      478.39    104.98 o 
   0   3 -10     1443.77     1811.61    119.75 o 
   1   3 -10       78.80      452.14     74.23 o 
   2   3 -10     1846.19     2096.40    104.08 o 
   3   3 -10      239.55      435.13     60.27 o 
   4   3 -10       27.21       62.21     50.46 o 
   5   3 -10      567.61      764.01     66.78 o 
   6   3 -10      498.30      482.29     62.03 o 
   7   3 -10       80.03       51.60     81.47 o 
   8   3 -10     2108.96     2138.61     97.87 o 
   9   3 -10       65.46      180.23     58.98 o 
  10   3 -10     1270.83     1239.93     83.53 o 
  11   3 -10       21.01        0.46     60.53 o 
  12   3 -10     1273.43     1346.69     89.09 o 
  13   3 -10      681.16      507.12     73.86 o 
  14   3 -10       29.99      -27.18    162.80 o 
  15   3 -10       71.89      -53.96    172.44 o 
  16   3 -10      120.11       -3.98    161.43 o 
  17   3 -10       68.07       -2.45    111.15 o 
  18   3 -10      201.00      142.32    121.55 o 
  19   3 -10       60.69      -20.32    122.53 o 
  20   3 -10      665.44      676.96    159.94 o 
  21   3 -10       36.37      -76.92    129.37 o 
  22   3 -10      171.51      128.49    138.74 o 
   0   4 -10     1757.62     1666.77    249.67 o 
   1   4 -10       27.47      274.67     60.32 o 
   2   4 -10      615.88      856.13     71.43 o 
   3   4 -10     1368.18     1690.91     92.03 o 
   4   4 -10       40.06      163.95     59.40 o 
   5   4 -10      305.52      278.06     63.10 o 
   6   4 -10       87.27      154.23     62.19 o 
   7   4 -10      590.91      607.49     89.14 o 
   8   4 -10      732.80      852.14     78.14 o 
   9   4 -10      299.57      365.54     73.23 o 
  10   4 -10      382.15      408.25     73.01 o 
  11   4 -10        9.08       49.87     67.67 o 
  12   4 -10      417.62      444.45     76.89 o 
  13   4 -10      304.79      332.92     76.01 o 
  14   4 -10       14.41     -104.95     71.06 o 
  15   4 -10      213.50      195.35     90.05 o 
  16   4 -10        7.11      -72.96    108.78 o 
  17   4 -10      194.37       41.28    133.04 o 
  18   4 -10      312.56      232.20    135.56 o 
  19   4 -10       17.93     -132.42    162.42 o 
   0   5 -10       59.18      197.43     92.46 o 
   1   5 -10        3.86      134.25     69.81 o 
   2   5 -10      533.49      557.94     97.08 o 
   3   5 -10      908.91      891.75     91.44 o 
   4   5 -10      104.04      176.21     75.89 o 
   5   5 -10      325.97      340.35    127.41 o 
   6   5 -10      237.56      377.72     72.14 o 
   7   5 -10     1481.52     1542.86     96.74 o 
   8   5 -10      229.65      340.59     72.39 o 
   9   5 -10       86.99        5.76     69.00 o 
  10   5 -10       37.46       78.87     71.90 o 
  11   5 -10       15.27       -2.63     72.37 o 
  12   5 -10      119.49       98.78     76.48 o 
  13   5 -10      544.33      623.80     86.73 o 
  14   5 -10       85.36       13.17     79.08 o 
  15   5 -10      372.82      346.81     86.47 o 
   0   6 -10      114.23      117.32    146.41 o 
   1   6 -10        5.23      209.29    106.64 o 
   2   6 -10      724.41      838.38     94.16 o 
   3   6 -10      651.05      567.51     88.66 o 
   4   6 -10      164.11      254.13     81.61 o 
   5   6 -10       20.71      102.54     76.96 o 
   6   6 -10       48.47       62.27     78.19 o 
   7   6 -10        5.37      -13.63     79.15 o 
   8   6 -10      279.26      191.92     83.37 o 
   9   6 -10      183.91      106.33    134.44 o 
   2   0  -9      120.31      159.56     35.63 o 
   4   0  -9     4435.18     4124.81    174.15 o 
   6   0  -9     2414.39     2391.70    122.59 o 
   8   0  -9     4097.01     3862.43    171.51 o 
  10   0  -9      471.81      469.90     67.60 o 
  12   0  -9     1194.38     1289.32     98.19 o 
  14   0  -9     6468.73     6269.40    268.29 o 
  16   0  -9      538.56      490.90     88.15 o 
  18   0  -9      440.18      318.52    108.63 o 
  20   0  -9      154.23      174.25    106.46 o 
  22   0  -9      708.93      718.96    140.55 o 
  24   0  -9      708.23      769.56    147.81 o 
  26   0  -9       72.36      119.89    148.65 o 
   1   1  -9     1716.45     1823.19     52.46 o 
   2   1  -9     1035.27     1270.14     46.57 o 
   3   1  -9      648.92      855.75     35.75 o 
   4   1  -9     1810.79     1997.96     61.82 o 
   5   1  -9       38.32       54.54     29.90 o 
   6   1  -9      593.35      629.79     41.88 o 
   7   1  -9      537.47      565.66     41.72 o 
   8   1  -9      494.19      551.78     50.28 o 
   9   1  -9     2540.42     2305.66     78.32 o 
  10   1  -9      852.66      874.67     50.07 o 
  11   1  -9      273.91      212.07     39.62 o 
  12   1  -9      695.70      727.79     57.62 o 
  13   1  -9     2166.07     1971.83     87.88 o 
  14   1  -9      442.10      479.37     69.67 o 
  15   1  -9      420.31      370.23     56.68 o 
  16   1  -9      711.37      675.09     67.66 o 
  17   1  -9      271.42      235.88     63.77 o 
  18   1  -9      122.64       68.20     64.54 o 
  19   1  -9     1421.05     1409.94     93.71 o 
  20   1  -9      135.11      158.09     75.25 o 
  21   1  -9       63.52       30.44     78.42 o 
  22   1  -9       27.19     -143.39     95.59 o 
  23   1  -9      167.00      101.18     89.61 o 
  24   1  -9      326.26      278.74    141.28 o 
  25   1  -9      289.56      294.97    101.89 o 
   1   2  -9     1151.28     1313.05     49.21 o 
   2   2  -9      788.31      996.78     39.94 o 
   3   2  -9     1651.10     1700.83     52.60 o 
   4   2  -9      938.73     1135.90     53.76 o 
   5   2  -9      203.20      240.28     34.50 o 
   6   2  -9      977.35     1141.22     78.41 o 
   7   2  -9      350.43      511.60     52.73 o 
   8   2  -9      765.44     1009.02     59.33 o 
   9   2  -9     4302.45     4108.08    108.32 o 
  10   2  -9       78.16      100.24     35.65 o 
  11   2  -9      428.28      429.79     46.42 o 
  12   2  -9        8.54      -56.42     37.61 o 
  13   2  -9      412.84      519.35     57.50 o 
  14   2  -9      843.06      756.35     65.30 o 
  15   2  -9      706.41      629.69     72.64 o 
  16   2  -9       61.92      -32.83     57.71 o 
  17   2  -9      276.98      348.33     67.74 o 
  18   2  -9      442.44      457.33     72.27 o 
  19   2  -9     1221.36     1192.56    103.11 o 
  20   2  -9       66.93      -18.99     97.94 o 
  21   2  -9       80.22      -10.22     78.73 o 
  22   2  -9        5.07     -102.49     81.21 o 
  23   2  -9      131.62       83.86     87.81 o 
  24   2  -9      178.25      -26.68     99.78 o 
   1   3  -9     1665.09     1882.56     98.78 o 
   2   3  -9     3061.28     3105.71    100.20 o 
   3   3  -9     1189.12     1678.75     85.61 o 
   4   3  -9     2242.65     2347.18     95.59 o 
   5   3  -9       31.59      102.28     84.01 o 
   6   3  -9     1172.86     1334.60     76.69 o 
   7   3  -9       61.52       78.33     50.43 o 
   8   3  -9     2512.89     2389.36     99.45 o 
   9   3  -9      614.83      579.41     63.78 o 
  10   3  -9      324.07      248.91     59.68 o 
  11   3  -9      180.25      132.80     59.62 o 
  12   3  -9      173.72      241.66     62.39 o 
  13   3  -9        3.24       -3.53     60.40 o 
  14   3  -9     1856.62     1913.51    101.81 o 
  15   3  -9       46.56       11.13     96.17 o 
  16   3  -9      313.16       62.18    195.52 o 
  17   3  -9      292.24      335.59    206.24 o 
  18   3  -9     1404.77     1373.48    195.56 o 
  19   3  -9       95.33       87.41    119.47 o 
  20   3  -9      134.23        2.66    121.54 o 
  21   3  -9       78.06       11.26    127.16 o 
  22   3  -9      110.25       96.66    131.95 o 
  23   3  -9        1.61       89.68    210.19 o 
   1   4  -9      294.52      504.67     59.90 o 
   2   4  -9      124.61      183.01     48.48 o 
   3   4  -9      217.14      446.10     74.71 o 
   4   4  -9     1548.07     1634.27     88.19 o 
   5   4  -9      161.48      220.44     58.78 o 
   6   4  -9      938.56     1054.90     77.24 o 
   7   4  -9      118.54      223.62     60.70 o 
   8   4  -9      943.13     1086.29     79.58 o 
   9   4  -9     1316.19     1507.12     89.88 o 
  10   4  -9       81.00      104.22     63.15 o 
  11   4  -9      187.77      124.12     64.99 o 
  12   4  -9      412.79      408.93     72.28 o 
  13   4  -9      638.74      660.87     78.75 o 
  14   4  -9     1383.05     1282.47     93.90 o 
  15   4  -9      346.76      298.83     79.26 o 
  16   4  -9      134.45      251.51     94.79 o 
  17   4  -9      232.45      217.60     95.08 o 
  18   4  -9      146.07      207.41    171.56 o 
  19   4  -9      572.18      563.45    141.96 o 
  20   4  -9       70.14     -108.65    132.41 o 
  21   4  -9       52.69        7.09    137.99 o 
   1   5  -9     1025.18      993.20     73.23 o 
   2   5  -9      450.05      628.30     87.69 o 
   3   5  -9      504.80      496.74     68.13 o 
   4   5  -9       63.90      141.68     61.99 o 
   5   5  -9      155.93      180.46     62.71 o 
   6   5  -9       46.98       58.05     61.95 o 
   7   5  -9      501.50      494.45     81.11 o 
   8   5  -9      206.18      160.91     66.09 o 
   9   5  -9      907.59      833.20     81.16 o 
  10   5  -9      217.22      246.12     70.38 o 
  11   5  -9      117.29      100.93     68.66 o 
  12   5  -9      339.87      233.77     72.85 o 
  13   5  -9      503.76      522.03     79.52 o 
  14   5  -9      317.34      219.14     79.33 o 
  15   5  -9      186.91      167.26     77.77 o 
  16   5  -9       61.73      -41.28     77.93 o 
  17   5  -9      177.87      166.65     94.34 o 
   1   6  -9      288.17      282.78    101.56 o 
   2   6  -9      258.99      366.78     77.92 o 
   3   6  -9       50.04      129.99     72.88 o 
   4   6  -9      510.19      414.91     88.13 o 
   5   6  -9       18.02      112.62     74.35 o 
   6   6  -9      436.00      298.89     71.11 o 
   7   6  -9       46.20      148.04     69.34 o 
   8   6  -9      180.49      183.50     71.15 o 
   9   6  -9      140.57      197.40     71.63 o 
  10   6  -9       70.96      144.66     72.57 o 
  11   6  -9      403.32      240.67     76.70 o 
   0   0  -8     3330.09     3757.53    154.91 o 
   2   0  -8     6031.17     6757.68    214.30 o 
   4   0  -8     1521.17     1541.97     86.21 o 
   6   0  -8     1189.00     1383.61     86.58 o 
   8   0  -8     3177.91     2918.03    137.54 o 
  10   0  -8    10319.77     9841.26    384.01 o 
  12   0  -8     1845.86     1754.16    110.17 o 
  14   0  -8      709.90      714.18     83.32 o 
  16   0  -8      118.63       22.14     70.99 o 
  18   0  -8     2204.04     2352.85    152.83 o 
  20   0  -8      705.10      727.90    116.93 o 
  22   0  -8       25.51      -41.04    112.23 o 
  24   0  -8      144.80      270.01    130.86 o 
  26   0  -8       20.87      -25.98    138.28 o 
   0   1  -8     5080.64     5627.72    160.04 o 
   1   1  -8     2510.18     3045.75     72.28 o 
   2   1  -8     2610.35     2992.65     66.36 o 
   3   1  -8     1891.67     1965.04     49.35 o 
   4   1  -8       14.17       58.23     24.91 o 
   5   1  -8     3375.84     3417.59     88.78 o 
   6   1  -8       46.11       41.77     27.14 o 
   7   1  -8     2475.74     2338.39     73.19 o 
   8   1  -8     1074.36     1293.40     60.09 o 
   9   1  -8      455.11      461.91     38.26 o 
  10   1  -8     1108.97     1164.28     53.31 o 
  11   1  -8     1517.99     1528.55     62.49 o 
  12   1  -8      430.83      500.84     55.72 o 
  13   1  -8     1128.69     1222.32     67.19 o 
  14   1  -8      147.35      100.28     46.71 o 
  15   1  -8     1245.04     1188.46     71.89 o 
  16   1  -8       23.14        2.34     51.11 o 
  17   1  -8      314.05      414.69     68.75 o 
  18   1  -8     1133.23      970.84    103.72 o 
  19   1  -8        7.19      -30.68     62.98 o 
  20   1  -8      286.27      259.51    108.46 o 
  21   1  -8      123.12      103.74     80.03 o 
  22   1  -8      227.58      169.28     91.02 o 
  23   1  -8      180.93      178.93     87.21 o 
  24   1  -8      130.56      140.71     91.72 o 
  25   1  -8      656.44      764.06    122.51 o 
  26   1  -8      107.64       73.76    107.37 o 
   0   2  -8      328.35      628.08     45.73 o 
   1   2  -8     2167.82     2308.26     65.77 o 
   2   2  -8      227.35      518.34     30.98 o 
   3   2  -8     1962.79     2039.34     56.33 o 
   4   2  -8      893.68     1171.85     80.91 o 
   5   2  -8     5067.96     4781.14    129.80 o 
   6   2  -8       67.49       97.25     30.42 o 
   7   2  -8     1290.01     1310.08     66.55 o 
   8   2  -8      168.82       79.85     31.26 o 
   9   2  -8      845.76      991.11     52.68 o 
  10   2  -8      343.35      359.30     37.72 o 
  11   2  -8      372.69      352.27     39.45 o 
  12   2  -8      464.44      567.69     53.81 o 
  13   2  -8     1259.75     1252.74     71.27 o 
  14   2  -8      172.15      166.46     45.63 o 
  15   2  -8     1645.23     1640.82    120.38 o 
  16   2  -8      472.88      402.95     62.02 o 
  17   2  -8      441.85      418.69     66.67 o 
  18   2  -8      223.61      240.53     65.74 o 
  19   2  -8      192.63      236.89     69.33 o 
  20   2  -8      136.97      120.43     72.07 o 
  21   2  -8      439.39      404.75     82.51 o 
  22   2  -8       34.16      -28.22    106.75 o 
  23   2  -8      341.14      471.84     92.20 o 
  24   2  -8      144.21      100.27     90.83 o 
  25   2  -8      501.65      451.56    102.11 o 
   0   3  -8     2549.79     3175.38    125.36 o 
   1   3  -8     1138.03     1734.99     92.55 o 
   2   3  -8     4349.06     4382.03    112.47 o 
   3   3  -8      120.10      242.27     35.62 o 
   4   3  -8      547.44      520.08     53.26 o 
   5   3  -8       37.81      109.64     57.50 o 
   6   3  -8     2151.14     2358.74     95.46 o 
   7   3  -8      736.11      957.18     64.82 o 
   8   3  -8     2035.40     2063.91     89.58 o 
   9   3  -8      326.18      421.15     56.84 o 
  10   3  -8      997.82     1152.38     73.69 o 
  11   3  -8      572.06      513.52     62.65 o 
  12   3  -8      879.24      967.14     74.06 o 
  13   3  -8       26.88       -5.40     57.87 o 
  14   3  -8      169.25      113.03     62.72 o 
  15   3  -8      511.13      524.26     85.13 o 
  16   3  -8      263.01      303.75    112.35 o 
  17   3  -8       25.16        6.88    162.00 o 
  18   3  -8      871.98      813.21    124.32 o 
  19   3  -8       37.79       54.00    108.66 o 
  20   3  -8      154.52       62.69    118.87 o 
  21   3  -8      164.08       23.81    122.49 o 
  22   3  -8      251.46      392.43    136.32 o 
  23   3  -8       28.05      -25.02    133.25 o 
  24   3  -8       91.63     -188.98    135.81 o 
   0   4  -8      533.53      889.39    153.66 o 
   1   4  -8      970.51     1401.20     60.32 o 
   2   4  -8     1480.10     1772.97     74.33 o 
   3   4  -8     1097.86     1478.56     78.72 o 
   4   4  -8      113.14      282.52     53.76 o 
   5   4  -8      801.05      943.38     68.92 o 
   6   4  -8      356.90      427.57     59.79 o 
   7   4  -8      174.36      256.01     57.28 o 
   8   4  -8      752.48      820.09     69.98 o 
   9   4  -8      358.42      393.41     62.82 o 
  10   4  -8      670.27      845.20     73.57 o 
  11   4  -8      273.03      204.11     62.52 o 
  12   4  -8      576.50      669.23     97.07 o 
  13   4  -8      819.33      741.64     77.70 o 
  14   4  -8       89.68       96.79     67.91 o 
  15   4  -8      313.46      249.16     72.95 o 
  16   4  -8       55.37       76.20     73.24 o 
  17   4  -8      130.29      127.78     89.21 o 
  18   4  -8      536.47      627.63    133.47 o 
  19   4  -8        7.05        1.18    123.83 o 
  20   4  -8      104.46      -41.96    128.99 o 
  21   4  -8       23.46     -182.94    131.25 o 
  22   4  -8      101.24       43.44    137.57 o 
   0   5  -8      282.99      311.14     79.43 o 
   1   5  -8      156.39      224.26     50.00 o 
   2   5  -8       31.48      115.40     78.75 o 
   3   5  -8      674.27      707.90     67.77 o 
   4   5  -8      174.54      206.00     72.22 o 
   5   5  -8     1019.23      902.04     72.57 o 
   6   5  -8      361.82      517.64     65.36 o 
   7   5  -8      942.77      920.09     75.62 o 
   8   5  -8       41.28       54.83     59.79 o 
   9   5  -8      263.88      169.64     63.59 o 
  10   5  -8      165.24      135.52     91.73 o 
  11   5  -8      224.60      213.55     67.56 o 
  12   5  -8        8.66      -32.10     63.69 o 
  13   5  -8      273.62      320.22     73.01 o 
  14   5  -8       47.61      -11.87     70.47 o 
  15   5  -8      730.66      730.75     85.16 o 
  16   5  -8       25.96      -63.38     73.06 o 
  17   5  -8      290.97      332.81     87.02 o 
  18   5  -8       60.92      -21.41     97.71 o 
   0   6  -8     1119.31      905.10    166.04 o 
   1   6  -8      316.27      301.85    139.26 o 
   2   6  -8      522.75      581.27     79.96 o 
   3   6  -8       43.77      139.14     82.18 o 
   4   6  -8      126.60      205.95     63.52 o 
   5   6  -8      544.11      464.93     87.15 o 
   6   6  -8      155.90      198.85     64.28 o 
   7   6  -8       34.31       76.80     63.25 o 
   8   6  -8      285.01      330.78     71.42 o 
   9   6  -8       92.69      167.69     67.97 o 
  10   6  -8      671.84      440.29     75.94 o 
  11   6  -8       30.66      112.33     70.29 o 
  12   6  -8      171.98      121.68     74.20 o 
  13   6  -8      257.74      130.03     79.10 o 
   2   0  -7     2791.69     3188.77    109.23 o 
   4   0  -7     4352.79     4258.10    175.65 o 
   6   0  -7     6220.05     5940.22    196.60 o 
   8   0  -7     1159.75     1313.90     88.72 o 
  10   0  -7      169.25      134.08     37.49 o 
  12   0  -7     4984.71     4442.45    239.48 o 
  14   0  -7     2422.86     2227.60    127.59 o 
  16   0  -7     3852.50     3500.75    331.99 o 
  18   0  -7      585.41      526.37     92.21 o 
  20   0  -7       73.38      -77.86     91.65 o 
  22   0  -7     2127.96     2564.53    176.47 o 
  24   0  -7       68.04       16.77    122.92 o 
  26   0  -7      565.17      665.97    148.41 o 
   1   1  -7     9509.78     9665.15    185.18 o 
   2   1  -7     1918.63     2392.95    111.75 o 
   3   1  -7     1190.92     1358.20     40.55 o 
   4   1  -7     2326.18     2296.28     63.33 o 
   5   1  -7      288.01      324.86     26.97 o 
   6   1  -7     2426.42     2272.23     63.90 o 
   7   1  -7     2406.36     2074.33     89.68 o 
   8   1  -7      236.21      298.34     35.50 o 
   9   1  -7      616.02      693.86     40.17 o 
  10   1  -7       32.87      -13.86     28.76 o 
  11   1  -7     3305.75     3084.28    106.29 o 
  12   1  -7      761.74      835.00     46.84 o 
  13   1  -7      841.59      880.33     49.15 o 
  14   1  -7      483.11      497.28     51.14 o 
  15   1  -7      867.78      838.84     70.60 o 
  16   1  -7     1630.47     1694.32     83.40 o 
  17   1  -7     1821.41     1809.06    128.13 o 
  18   1  -7      485.98      383.48     62.40 o 
  19   1  -7      373.79      515.97     83.91 o 
  20   1  -7       61.10        4.28     64.99 o 
  21   1  -7     2022.04     2152.69    110.92 o 
  22   1  -7      335.71      432.22     81.94 o 
  23   1  -7      276.63      211.61     83.30 o 
  24   1  -7      295.15      238.84     86.34 o 
  25   1  -7       41.32      -74.55     90.84 o 
  26   1  -7      377.27      522.80    104.31 o 
  27   1  -7      213.11      133.82    101.14 o 
   1   2  -7     7104.37     7449.99    170.19 o 
   2   2  -7      396.87      842.56     97.95 o 
   3   2  -7      813.61      984.79     36.54 o 
   4   2  -7     1075.00     1264.10     56.32 o 
   5   2  -7      430.70      529.13     35.34 o 
   6   2  -7      257.70      288.56     32.00 o 
   7   2  -7     4636.98     4416.92    138.36 o 
   8   2  -7      208.75      145.18     28.52 o 
   9   2  -7     2041.08     1926.26     62.59 o 
  10   2  -7      138.68      138.37     32.34 o 
  11   2  -7     4197.75     3933.14    148.93 o 
  12   2  -7      654.05      598.95     61.90 o 
  13   2  -7      358.56      337.19     49.58 o 
  14   2  -7       39.25      -37.96     36.74 o 
  15   2  -7        9.39      -32.40     43.25 o 
  16   2  -7     1053.48      961.27     70.80 o 
  17   2  -7      809.61      923.62     73.10 o 
  18   2  -7       20.25       -4.24     59.71 o 
  19   2  -7      799.66      581.11     74.85 o 
  20   2  -7       91.55       80.01     70.66 o 
  21   2  -7     1462.39     1450.70    145.53 o 
  22   2  -7      260.53      281.03     83.25 o 
  23   2  -7       18.96      -66.32     81.09 o 
  24   2  -7       28.61      -17.56     87.41 o 
  25   2  -7       51.46       69.13     93.14 o 
  26   2  -7      202.47      124.63    101.55 o 
   1   3  -7      380.01      604.13     49.04 o 
   2   3  -7     2587.71     2583.12     74.69 o 
   3   3  -7      146.98      414.29     45.40 o 
   4   3  -7     2198.97     2195.32     74.11 o 
   5   3  -7      522.36      679.26     44.34 o 
   6   3  -7     3071.52     2940.68     89.51 o 
   7   3  -7      336.53      305.47     35.65 o 
   8   3  -7       30.64       13.18     33.23 o 
   9   3  -7      128.83      117.38     36.08 o 
  10   3  -7      226.98      287.18     41.06 o 
  11   3  -7      737.11      721.72     50.76 o 
  12   3  -7     1737.46     1669.45     86.23 o 
  13   3  -7       67.92       13.69     27.32 o 
  14   3  -7      270.23      225.31     49.23 o 
  15   3  -7        2.98        0.56     47.60 o 
  16   3  -7     2193.54     2148.24     97.70 o 
  17   3  -7       15.61      -40.25     66.95 o 
  18   3  -7       92.78      -37.47     73.02 o 
  19   3  -7      556.01      550.90     85.84 o 
  20   3  -7        3.76      -64.56     83.99 o 
  21   3  -7       41.52      110.05     90.60 o 
  22   3  -7      895.17      953.06    107.37 o 
  23   3  -7        3.91     -108.42     93.19 o 
  24   3  -7      195.83      123.89    101.86 o 
  25   3  -7       19.70      106.60    144.53 o 
   1   4  -7      484.13      604.93     48.74 o 
   2   4  -7       44.24      165.39     36.96 o 
   3   4  -7     1344.81     1417.43     64.89 o 
   4   4  -7     1184.11     1328.16     80.60 o 
   5   4  -7      159.30      373.02     59.33 o 
   6   4  -7     1573.84     1750.74     85.00 o 
   7   4  -7      388.96      543.22     58.56 o 
   8   4  -7      195.53      148.77     52.02 o 
   9   4  -7      664.11      771.55     66.67 o 
  10   4  -7      266.56      235.14     57.06 o 
  11   4  -7     3261.38     2953.72    115.88 o 
  12   4  -7     1103.13     1128.90     79.51 o 
  13   4  -7      112.84      147.05     62.39 o 
  14   4  -7      797.43      906.94     78.93 o 
  15   4  -7       29.09      -94.97     63.87 o 
  16   4  -7      394.86      413.96     74.63 o 
  17   4  -7      494.99      497.33     79.01 o 
  18   4  -7        2.61      -23.05     84.72 o 
  19   4  -7       16.84       78.65    118.83 o 
  20   4  -7       21.16      -29.91    151.97 o 
  21   4  -7      379.70      324.52    136.09 o 
  22   4  -7      211.05       74.00    135.40 o 
  23   4  -7       13.54      220.47    142.58 o 
   1   5  -7     2081.51     1922.81     77.63 o 
   2   5  -7      191.88      617.36     69.92 o 
   3   5  -7      206.35      295.57     55.51 o 
   4   5  -7       93.64      145.62     53.06 o 
   5   5  -7       29.45       13.54     51.52 o 
   6   5  -7      392.37      394.38     60.31 o 
   7   5  -7     1038.68     1070.72     75.43 o 
   8   5  -7       13.71       31.72     55.66 o 
   9   5  -7      630.69      521.24     66.51 o 
  10   5  -7      122.05       27.04     58.55 o 
  11   5  -7      690.65      666.47     71.75 o 
  12   5  -7      160.10      139.56     63.27 o 
  13   5  -7       67.14       54.72     65.05 o 
  14   5  -7       44.97       19.02     66.90 o 
  15   5  -7      248.67      120.42     71.02 o 
  16   5  -7      137.86      125.35     77.26 o 
  17   5  -7      849.48      578.23     85.64 o 
  18   5  -7       51.03      174.18     81.21 o 
  19   5  -7      189.50      120.47     97.57 o 
   1   6  -7      226.42      323.21     94.33 o 
   2   6  -7      259.00      315.87     61.18 o 
   3   6  -7      185.54      256.41     60.37 o 
   4   6  -7      689.76      632.17     68.50 o 
   5   6  -7      175.02      426.91     64.91 o 
   6   6  -7      794.91      767.31     87.77 o 
   7   6  -7       78.06      169.32     60.43 o 
   8   6  -7       97.92       34.52     59.82 o 
   9   6  -7      101.66       55.78     61.48 o 
  10   6  -7       29.28       -4.77     70.35 o 
  11   6  -7       36.01       34.71     85.41 o 
  12   6  -7      727.81      584.84     96.77 o 
  13   6  -7       84.99      -11.67     87.81 o 
  14   6  -7       72.02      -27.81     92.29 o 
  15   6  -7       19.60      -20.96     95.73 o 
   1   7  -7      208.50      146.77    101.54 o 
   2   7  -7      366.36      389.21    106.77 o 
   3   7  -7       40.89      118.19     97.89 o 
   4   7  -7       83.95      174.72    100.53 o 
   5   7  -7       49.92        0.19     81.59 o 
   0   0  -6    24722.34    29253.78   1072.29 o 
   2   0  -6     2276.23     2575.73     90.05 o 
   4   0  -6     4251.20     4312.28    173.69 o 
   6   0  -6     9596.94     9471.98    300.33 o 
   8   0  -6     1559.37     1362.85     63.14 o 
  10   0  -6     6451.70     5689.77    188.61 o 
  12   0  -6      715.40      780.02     72.03 o 
  14   0  -6     1386.90     1607.61    104.99 o 
  16   0  -6     1389.33     1621.93    124.09 o 
  18   0  -6      526.11      483.42     89.88 o 
  20   0  -6     1525.19     1932.97    143.14 o 
  22   0  -6      330.62      307.19    134.38 o 
  24   0  -6      140.67        1.58    116.82 o 
  26   0  -6       97.08      -64.01    172.45 o 
  28   0  -6      518.12      350.83    152.09 o 
   0   1  -6     1510.48     1392.91    107.26 o 
   1   1  -6     1456.80     1389.77     39.54 o 
   2   1  -6       67.65      161.40     22.51 o 
   3   1  -6      778.87      962.48     29.55 o 
   4   1  -6     3574.21     3697.61     89.98 o 
   5   1  -6    11584.39    11443.33    255.05 o 
   6   1  -6     1531.48     1526.40     48.24 o 
   7   1  -6     3351.80     3305.31     91.63 o 
   8   1  -6      745.70      879.19     46.15 o 
   9   1  -6     1787.60     1791.50     60.29 o 
  10   1  -6      670.93      730.37     40.08 o 
  11   1  -6     1110.03     1169.35     50.45 o 
  12   1  -6      230.89      167.52     32.92 o 
  13   1  -6     2945.57     2784.62     86.26 o 
  14   1  -6     1094.77     1206.29     55.55 o 
  15   1  -6     3255.88     3140.71    110.15 o 
  16   1  -6     1418.09     1475.28     77.08 o 
  17   1  -6      236.54      251.22     55.24 o 
  18   1  -6      406.27      368.33     60.24 o 
  19   1  -6      181.75       66.53     60.07 o 
  20   1  -6      246.35      199.67     65.90 o 
  21   1  -6      106.78       26.32     68.13 o 
  22   1  -6      394.56      488.19     79.88 o 
  23   1  -6      861.60      997.13     93.20 o 
  24   1  -6       53.95       78.88    110.50 o 
  25   1  -6      128.55      114.64     88.21 o 
  26   1  -6       95.18       18.37     91.55 o 
  27   1  -6      315.37      368.44    103.10 o 
  28   1  -6      294.60      556.15    109.56 o 
   0   2  -6     9201.34     8913.92    292.81 o 
   1   2  -6     1288.36     2141.20    148.77 o 
   2   2  -6      632.76     1079.31     70.46 o 
   3   2  -6     4619.99     4935.87    107.97 o 
   4   2  -6      599.25      946.23     76.40 o 
   5   2  -6     8351.52     7943.71    199.97 o 
   6   2  -6      610.76      762.08     38.84 o 
   7   2  -6       80.95      106.38     25.15 o 
   8   2  -6      335.17      452.15     38.89 o 
   9   2  -6      678.16      793.83     41.83 o 
  10   2  -6     1121.03     1245.78     50.11 o 
  11   2  -6      750.52      862.60     44.63 o 
  12   2  -6      269.97      217.50     35.22 o 
  13   2  -6      924.50      996.78     61.17 o 
  14   2  -6      164.51       87.44     69.78 o 
  15   2  -6     1693.81     1712.01     83.42 o 
  16   2  -6      145.62       45.42     45.06 o 
  17   2  -6     1780.95     1942.05     94.17 o 
  18   2  -6      410.57      416.61     79.53 o 
  19   2  -6       95.78      133.62     65.53 o 
  20   2  -6      727.93      713.62     79.54 o 
  21   2  -6      382.86      288.36     76.41 o 
  22   2  -6      157.28      231.61     99.60 o 
  23   2  -6     1284.38     1360.70    160.56 o 
  24   2  -6        4.69       89.48     87.91 o 
  25   2  -6       21.58      -67.45     90.40 o 
  26   2  -6       20.70      -89.38     95.83 o 
  27   2  -6      364.84      348.26    106.00 o 
   0   3  -6    12096.97    11902.44    468.86 o 
   1   3  -6       37.80      569.03     42.59 o 
   2   3  -6      895.28     1078.59     62.54 o 
   3   3  -6     1020.29     1181.30     47.29 o 
   4   3  -6     1507.21     1511.44     57.43 o 
   5   3  -6      461.87      432.08     29.17 o 
   6   3  -6     1328.83     1324.04     47.12 o 
   7   3  -6      276.92      290.36     32.82 o 
   8   3  -6     1882.10     1929.83     68.57 o 
   9   3  -6       45.78      123.00     33.74 o 
  10   3  -6     6122.67     5877.88    157.66 o 
  11   3  -6      566.32      732.44     49.33 o 
  12   3  -6      339.42      246.14     51.04 o 
  13   3  -6      260.61      212.96     38.33 o 
  14   3  -6       44.78       25.65     58.44 o 
  15   3  -6       83.61       52.91     47.09 o 
  16   3  -6      701.58      697.24     59.25 o 
  17   3  -6      345.95      320.50     61.86 o 
  18   3  -6      594.83      574.97     80.48 o 
  19   3  -6       18.07      -56.06     71.60 o 
  20   3  -6      607.64      636.72     91.43 o 
  21   3  -6        9.79     -100.91    102.14 o 
  22   3  -6      349.79      362.96     94.32 o 
  23   3  -6      105.94      173.50     97.14 o 
  24   3  -6       30.16       -1.53     98.61 o 
  25   3  -6       74.88      -81.95    101.61 o 
  26   3  -6        3.44      -79.30    107.08 o 
   0   4  -6     4949.88     5054.86    223.85 o 
   1   4  -6     4746.95     4649.85    116.75 o 
   2   4  -6      879.24     1439.83    155.34 o 
   3   4  -6      711.13     1014.81     60.36 o 
   4   4  -6      613.82      795.66     56.06 o 
   5   4  -6     1423.01     1666.12     67.79 o 
   6   4  -6     1059.25     1188.97     74.78 o 
   7   4  -6      654.56      687.86     58.64 o 
   8   4  -6      174.96      226.43     50.36 o 
   9   4  -6      310.93      370.46     54.75 o 
  10   4  -6     1275.09     1529.15     81.39 o 
  11   4  -6      521.89      492.88     60.89 o 
  12   4  -6      853.15      793.81     68.43 o 
  13   4  -6       84.21      157.22     58.78 o 
  14   4  -6      313.39      236.39     63.24 o 
  15   4  -6      925.06     1019.48     81.21 o 
  16   4  -6      489.09      490.83     73.12 o 
  17   4  -6      284.59      293.39     72.47 o 
  18   4  -6      261.84      163.13     73.55 o 
  19   4  -6       85.00      -28.46     86.17 o 
  20   4  -6      820.12      641.55    132.25 o 
  21   4  -6      132.86      187.07    151.00 o 
  22   4  -6      157.20      130.65    136.76 o 
  23   4  -6      249.49       53.14    243.53 o 
   0   5  -6       45.19      183.63     56.30 o 
   1   5  -6      440.02      447.75     51.21 o 
   2   5  -6       10.19       82.15     50.21 o 
   3   5  -6      247.65      236.10     50.54 o 
   4   5  -6      341.04      590.11     91.99 o 
   5   5  -6     2637.74     2379.88     96.43 o 
   6   5  -6       67.50      357.40     55.33 o 
   7   5  -6      868.81      878.52     72.62 o 
   8   5  -6        9.95       99.22     53.85 o 
   9   5  -6      562.35      488.53     62.92 o 
  10   5  -6       15.35        9.63     54.32 o 
  11   5  -6      632.14      488.93     66.47 o 
  12   5  -6      427.89      361.60     65.28 o 
  13   5  -6      503.23      479.39     69.22 o 
  14   5  -6      184.28      116.89     65.42 o 
  15   5  -6      895.69      768.29     79.65 o 
  16   5  -6      255.89      151.17     72.43 o 
  17   5  -6      434.16      499.56     80.71 o 
  18   5  -6       78.57      -19.33     74.94 o 
  19   5  -6        1.60      -88.82     77.90 o 
  20   5  -6      123.85      107.77    123.32 o 
   0   6  -6     1766.75     1722.28    155.68 o 
   1   6  -6        4.20      232.24     71.41 o 
   2   6  -6      152.48      161.53     82.28 o 
   3   6  -6      382.76      389.86     77.00 o 
   4   6  -6      208.92      317.84     75.64 o 
   5   6  -6      372.58      405.29     79.60 o 
   6   6  -6      511.66      463.90     81.71 o 
   7   6  -6      199.28      302.31    111.65 o 
   8   6  -6      420.20      394.65     83.49 o 
   9   6  -6        3.37       49.87     77.13 o 
  10   6  -6      344.35      231.12     82.93 o 
  11   6  -6       22.26       90.53     82.58 o 
  12   6  -6      122.19      -60.62     80.75 o 
  13   6  -6      294.75      210.81     89.35 o 
  14   6  -6      155.97        5.64     88.26 o 
  15   6  -6       20.70     -117.85     88.66 o 
  16   6  -6      161.93        6.78     94.01 o 
   0   7  -6      620.99      514.71    148.63 o 
   1   7  -6      404.38      407.22    103.34 o 
   2   7  -6       64.18      176.69     97.08 o 
   3   7  -6      251.93      172.74     82.53 o 
   4   7  -6      114.44      161.77     82.27 o 
   5   7  -6      188.26      119.90     83.05 o 
   6   7  -6       67.48       62.28     82.17 o 
   7   7  -6        6.88      -62.03     80.16 o 
   8   7  -6      213.44       88.80     85.73 o 
   2   0  -5     7856.44     8527.65    230.21 o 
   4   0  -5     5926.53     5910.09    189.99 o 
   6   0  -5     5242.14     5020.97    164.82 o 
   8   0  -5     5517.85     5451.31    178.81 o 
  10   0  -5      212.14      271.01     47.19 o 
  12   0  -5     2556.27     2258.20    139.13 o 
  14   0  -5     5285.65     5059.80    215.90 o 
  16   0  -5     3489.55     3094.65    153.95 o 
  18   0  -5     1064.38     1205.43    107.30 o 
  20   0  -5      459.91      557.95    100.34 o 
  22   0  -5      980.27     1429.27    136.99 o 
  24   0  -5      575.17      877.42    168.96 o 
  26   0  -5      440.69      557.05    136.07 o 
  28   0  -5      241.34      349.58    145.85 o 
   1   1  -5     2224.12     2238.45     74.84 o 
   2   1  -5     1109.78     1221.99     52.81 o 
   3   1  -5     1924.63     1844.25     57.55 o 
   4   1  -5     5450.04     5545.49    127.71 o 
   5   1  -5      128.44      196.41     20.87 o 
   6   1  -5     2946.27     2813.52     71.63 o 
   7   1  -5      649.18      561.48     32.33 o 
   8   1  -5      259.07      249.05     27.03 o 
   9   1  -5     5939.06     5641.28    143.80 o 
  10   1  -5      188.99      223.80     38.35 o 
  11   1  -5     5158.01     4935.05    137.38 o 
  12   1  -5     1096.71     1155.73     51.97 o 
  13   1  -5      508.98      539.15     39.92 o 
  14   1  -5     1286.81     1211.20     54.91 o 
  15   1  -5      972.70     1067.66     54.02 o 
  16   1  -5      748.03      656.33     59.17 o 
  17   1  -5     1762.96     1643.32     83.38 o 
  18   1  -5      488.68      412.38     61.45 o 
  19   1  -5     1978.54     1986.36     97.79 o 
  20   1  -5       11.22      -39.22     61.30 o 
  21   1  -5      419.46      339.54     72.02 o 
  22   1  -5       67.26       60.05     97.83 o 
  23   1  -5      145.79      146.78     77.40 o 
  24   1  -5      298.95      313.07     84.71 o 
  25   1  -5      168.14      112.01     85.35 o 
  26   1  -5      292.07      476.92     96.99 o 
  27   1  -5      381.33      311.68     97.70 o 
  28   1  -5       42.75       18.48    100.76 o 
   1   2  -5     2432.66     2367.53     57.06 o 
   2   2  -5     1454.89     1781.24     52.12 o 
   3   2  -5     4837.56     5255.66    112.74 o 
   4   2  -5     4084.26     4214.81    100.22 o 
   5   2  -5     1706.12     1773.67     58.27 o 
   6   2  -5      914.84     1124.87     45.16 o 
   7   2  -5     4000.18     3795.10    103.25 o 
   8   2  -5      831.54     1037.47     47.84 o 
   9   2  -5     3714.96     3543.25     90.75 o 
  10   2  -5      597.00      774.94     39.09 o 
  11   2  -5     3023.98     2919.71     80.30 o 
  12   2  -5      857.07     1023.19     47.64 o 
  13   2  -5      610.68      640.58     42.49 o 
  14   2  -5      173.28      117.04     39.45 o 
  15   2  -5      943.35     1034.04     65.84 o 
  16   2  -5      261.83      191.33     42.13 o 
  17   2  -5     2408.58     2169.70     83.93 o 
  18   2  -5      178.66       63.39     65.05 o 
  19   2  -5      899.09      942.87     78.11 o 
  20   2  -5       24.87       -5.08     64.94 o 
  21   2  -5      483.90      428.24     76.69 o 
  22   2  -5       12.23      -73.92     96.51 o 
  23   2  -5      158.60      102.95     81.79 o 
  24   2  -5      101.07      113.80     86.84 o 
  25   2  -5      324.66      329.21     94.54 o 
  26   2  -5      116.03      193.77     98.22 o 
  27   2  -5      260.02      236.87    103.11 o 
  28   2  -5        3.67      -67.17    116.73 o 
   1   3  -5       96.01      223.97     30.44 o 
   2   3  -5     1854.92     1927.09     58.49 o 
   3   3  -5      299.54      677.04     64.75 o 
   4   3  -5     3172.51     3219.19     91.94 o 
   5   3  -5      423.24      560.36     68.79 o 
   6   3  -5     4257.41     4023.28     99.36 o 
   7   3  -5      135.41      166.68     28.71 o 
   8   3  -5     2509.94     2249.88     72.55 o 
   9   3  -5      577.36      571.65     40.13 o 
  10   3  -5      985.44     1141.24     53.79 o 
  11   3  -5      437.25      551.16     43.88 o 
  12   3  -5     3265.73     3371.49    117.37 o 
  13   3  -5       68.48       63.90     39.42 o 
  14   3  -5     2800.81     2598.46     89.15 o 
  15   3  -5       42.71       -2.25     44.21 o 
  16   3  -5     1502.56     1659.62     76.56 o 
  17   3  -5       19.46       24.64     80.12 o 
  18   3  -5      298.83      263.61     62.75 o 
  19   3  -5       83.43       48.29     62.59 o 
  20   3  -5      348.86      430.65     84.10 o 
  21   3  -5       78.72       73.21     83.03 o 
  22   3  -5      772.72      705.65     99.67 o 
  23   3  -5       55.53      -17.22     92.08 o 
  24   3  -5      794.18      892.16    112.76 o 
  25   3  -5       20.37      -12.59    100.69 o 
  26   3  -5      306.75      248.15    110.38 o 
   1   4  -5      764.50      893.79     44.15 o 
   2   4  -5      835.68      973.71     50.51 o 
   3   4  -5      704.09      927.72     57.28 o 
   4   4  -5      872.42     1088.01     54.08 o 
   5   4  -5        3.73      182.65     55.59 o 
   6   4  -5     2560.38     2223.43     86.73 o 
   7   4  -5     1167.68     1295.78     67.89 o 
   8   4  -5     1176.89     1368.95    101.13 o 
   9   4  -5      572.15      650.30     57.73 o 
  10   4  -5      159.03      196.84     57.70 o 
  11   4  -5     1490.82     1534.18     92.31 o 
  12   4  -5      910.60      961.09     68.85 o 
  13   4  -5      545.57      507.55     62.30 o 
  14   4  -5     1239.28     1169.15     78.49 o 
  15   4  -5      164.07      172.11     60.92 o 
  16   4  -5      716.19      720.46     74.29 o 
  17   4  -5      168.45      191.06     68.18 o 
  18   4  -5      139.88      109.25     69.62 o 
  19   4  -5      751.93      731.18     96.43 o 
  20   4  -5      158.63      252.97     92.68 o 
  21   4  -5      356.19      217.75    230.20 o 
  22   4  -5      202.07      293.19    130.59 o 
  23   4  -5       51.81      -33.96    130.77 o 
  24   4  -5       44.91      -27.96    186.24 o 
   1   5  -5     2267.89     2008.76     74.93 o 
   2   5  -5      123.35      386.20     80.25 o 
   3   5  -5      374.07      498.16     47.92 o 
   4   5  -5       23.64       58.66     40.43 o 
   5   5  -5       27.90        5.10     29.94 o 
   6   5  -5        5.25       99.86     75.90 o 
   7   5  -5     1472.39     1521.69    109.55 o 
   8   5  -5      613.61      765.53     77.08 o 
   9   5  -5     2010.69     1949.92     90.40 o 
  10   5  -5      133.85      204.78     62.47 o 
  11   5  -5      782.56      849.87     70.22 o 
  12   5  -5      289.84      217.92     59.84 o 
  13   5  -5       74.48        1.64     59.17 o 
  14   5  -5      163.56      137.24     64.27 o 
  15   5  -5      153.42      211.22     66.79 o 
  16   5  -5       34.26      -28.24     65.13 o 
  17   5  -5      473.22      448.73     87.57 o 
  18   5  -5      223.64      180.69     74.05 o 
  19   5  -5      479.33      554.50     99.55 o 
  20   5  -5       63.12       59.57     94.30 o 
  21   5  -5      430.67      327.19    126.51 o 
   1   6  -5      317.56      255.76     61.67 o 
   2   6  -5      496.59      519.89     66.15 o 
   3   6  -5       29.41      186.38     69.98 o 
   4   6  -5     1108.78      986.50    135.94 o 
   5   6  -5       83.51      332.89     75.35 o 
   6   6  -5      504.14      536.97     81.35 o 
   7   6  -5       45.68       23.47     72.08 o 
   8   6  -5      188.63      133.85     74.72 o 
   9   6  -5      192.59      195.70     77.32 o 
  10   6  -5      298.03      183.31     94.95 o 
  11   6  -5      590.77      540.50     90.33 o 
  12   6  -5      411.93      323.34     88.44 o 
  13   6  -5      127.03       44.91     84.24 o 
  14   6  -5      186.48      198.86     87.08 o 
  15   6  -5      115.97       46.64     87.61 o 
  16   6  -5      480.87      306.43     95.30 o 
  17   6  -5       20.52     -101.74    141.24 o 
   1   7  -5      147.76      120.27     78.37 o 
   2   7  -5      203.85      140.82     77.89 o 
   3   7  -5        4.57       84.19     77.59 o 
   4   7  -5      479.30      239.41     82.98 o 
   5   7  -5        1.78      166.46     86.98 o 
   6   7  -5      828.90      577.19     91.46 o 
   7   7  -5       26.48      252.88     85.71 o 
   8   7  -5      321.96      114.48     84.51 o 
   9   7  -5      188.32      247.58     89.06 o 
  10   7  -5       57.61        3.09     85.69 o 
   0   0  -4    27997.62    33410.90   1023.20 o 
   2   0  -4    24444.98    27894.06    732.84 o 
   4   0  -4     2732.69     2785.84     95.37 o 
   6   0  -4       21.71       24.26     25.78 o 
   8   0  -4     7194.11     6233.83    200.49 o 
  10   0  -4     7790.72     6915.52    271.54 o 
  12   0  -4     5683.45     5292.54    217.62 o 
  14   0  -4       10.30        0.54     51.29 o 
  16   0  -4       28.08      -19.47     61.11 o 
  18   0  -4     1676.51     1756.06    119.29 o 
  20   0  -4     3991.77     4391.20    209.97 o 
  22   0  -4     1862.09     2359.37    178.20 o 
  24   0  -4      105.24        3.35    110.18 o 
  26   0  -4      571.39      768.36    138.15 o 
  28   0  -4      194.63      209.49    147.66 o 
   0   1  -4    13207.68    13326.25    410.00 o 
   1   1  -4     1283.92     1394.92     93.23 o 
   2   1  -4     2373.97     2593.43    111.84 o 
   3   1  -4    12706.70    12660.43    307.67 o 
   4   1  -4      110.04      103.91     16.05 o 
   5   1  -4     3637.58     3477.66     83.44 o 
   6   1  -4      358.54      449.76     24.25 o 
   7   1  -4     6532.73     5938.14    148.19 o 
   8   1  -4     5851.65     5539.89    140.51 o 
   9   1  -4      334.91      354.80     28.38 o 
  10   1  -4     2867.00     2764.19     79.68 o 
  11   1  -4      906.73      904.66     43.28 o 
  12   1  -4     1342.05     1301.02     52.44 o 
  13   1  -4     3485.11     3078.58     90.77 o 
  14   1  -4       50.13       11.22     28.19 o 
  15   1  -4     2295.09     2190.69     67.24 o 
  16   1  -4       37.87       -2.44     37.32 o 
  17   1  -4      810.72      839.95     64.83 o 
  18   1  -4     1317.60     1369.12     79.52 o 
  19   1  -4       66.23       45.82     56.84 o 
  20   1  -4      944.18     1022.09     78.47 o 
  21   1  -4      401.93      355.73     70.07 o 
  22   1  -4       17.76       58.99     76.36 o 
  23   1  -4      339.68      356.28     78.25 o 
  24   1  -4      137.16       56.23     79.57 o 
  25   1  -4     1003.25     1231.15    102.13 o 
  26   1  -4      305.77      307.62     91.42 o 
  27   1  -4      270.29      363.35     94.72 o 
  28   1  -4       53.67       -7.39     95.10 o 
  29   1  -4       77.80      -36.77     98.01 o 
   0   2  -4     2281.88     2611.53    112.91 o 
   1   2  -4     2309.82     2600.86    104.75 o 
   2   2  -4     3597.61     4384.70    161.86 o 
   3   2  -4    13204.40    13399.23    271.59 o 
   4   2  -4      743.33      983.91     38.77 o 
   5   2  -4     2563.23     2373.20     76.08 o 
   6   2  -4      312.86      456.72     28.73 o 
   7   2  -4     4102.40     3632.82     97.83 o 
   8   2  -4     1382.49     1382.19     51.65 o 
   9   2  -4       41.35       47.71     24.33 o 
  10   2  -4       18.30       25.92     25.12 o 
  11   2  -4      877.56      887.76     41.49 o 
  12   2  -4      304.01      335.88     34.35 o 
  13   2  -4     2438.70     2299.11     70.25 o 
  14   2  -4      116.95      118.29     39.29 o 
  15   2  -4     1938.81     1886.92     95.55 o 
  16   2  -4      832.98      977.76     67.31 o 
  17   2  -4     3497.86     3255.36    118.17 o 
  18   2  -4      640.65      594.74     77.97 o 
  19   2  -4       19.07       48.36     60.00 o 
  20   2  -4      115.11      104.12     65.64 o 
  21   2  -4     1289.62     1152.25     87.91 o 
  22   2  -4      259.25      322.42    106.46 o 
  23   2  -4      352.51      179.59     94.79 o 
  24   2  -4        3.99        2.90     85.74 o 
  25   2  -4     1180.29     1518.32    112.22 o 
  26   2  -4      108.88      296.03     95.44 o 
  27   2  -4      111.66       26.89     97.43 o 
  28   2  -4        2.63     -145.15     96.77 o 
   0   3  -4     3474.19     4373.00    149.34 o 
   1   3  -4     1892.48     2302.68     63.59 o 
   2   3  -4     6144.81     6248.62    159.27 o 
   3   3  -4      633.22      838.47     46.20 o 
   4   3  -4       90.87      191.74     32.84 o 
   5   3  -4      534.08      566.98     42.69 o 
   6   3  -4        3.67      -17.48     22.75 o 
   7   3  -4      570.87      655.50     47.42 o 
   8   3  -4     4362.94     4096.89    112.12 o 
   9   3  -4       93.66       59.05     30.07 o 
  10   3  -4     2695.07     2563.04     80.33 o 
  11   3  -4       26.17        8.76     28.75 o 
  12   3  -4     2654.13     2401.54     79.39 o 
  13   3  -4      509.38      510.26     47.04 o 
  14   3  -4       46.01       19.54     41.99 o 
  15   3  -4       89.09      101.99     44.69 o 
  16   3  -4      283.13      311.13     50.73 o 
  17   3  -4      208.45      200.88     58.29 o 
  18   3  -4     1024.92     1043.74     75.83 o 
  19   3  -4      182.50      176.86     63.40 o 
  20   3  -4     1000.40     1050.00     82.76 o 
  21   3  -4       15.20      -17.17     79.83 o 
  22   3  -4      180.54      145.75     89.00 o 
  23   3  -4       98.27       11.49     91.10 o 
  24   3  -4      217.53      175.91     97.90 o 
  25   3  -4      131.50      241.74    103.78 o 
  26   3  -4      470.27      391.40    112.29 o 
  27   3  -4       16.03      -56.21    111.39 o 
   0   4  -4     2171.46     2578.76    102.98 o 
   1   4  -4      638.54     1090.21     53.14 o 
   2   4  -4     2179.38     2316.64     81.05 o 
   3   4  -4     3150.42     2927.29    100.32 o 
   4   4  -4      128.48      275.05     50.95 o 
   5   4  -4      449.55      570.25     47.88 o 
   6   4  -4      575.66      599.69     50.34 o 
   7   4  -4      905.05     1004.13     60.04 o 
   8   4  -4     2393.47     2118.94     84.08 o 
   9   4  -4      214.43      211.00     52.74 o 
  10   4  -4      324.45      372.68     51.35 o 
  11   4  -4      116.37       83.88     47.33 o 
  12   4  -4      859.36      971.45     67.12 o 
  13   4  -4      791.52      788.29     65.28 o 
  14   4  -4       82.68       50.73     53.71 o 
  15   4  -4      284.83      239.67     59.83 o 
  16   4  -4      256.07      210.55     61.90 o 
  17   4  -4       49.59       76.15     61.80 o 
  18   4  -4      869.16      853.40     80.72 o 
  19   4  -4       13.93       13.01     80.52 o 
  20   4  -4      315.05      309.66     91.63 o 
  21   4  -4      172.26       69.45     91.27 o 
  22   4  -4       37.54       24.68    133.20 o 
  23   4  -4      217.10      144.77    131.98 o 
  24   4  -4       29.87       14.78    136.73 o 
  25   4  -4       47.62     -177.88    171.75 o 
   0   5  -4     2029.44     1926.77     95.94 o 
   1   5  -4      471.22      712.29     61.67 o 
   2   5  -4     1172.66     1241.87     76.32 o 
   3   5  -4     1378.96     1572.23     93.57 o 
   4   5  -4       31.30      455.39     99.47 o 
   5   5  -4     2118.56     1988.59     84.14 o 
   6   5  -4       72.69      407.18    139.13 o 
   7   5  -4     1401.03     1430.92    108.20 o 
   8   5  -4      147.22      174.20     48.96 o 
   9   5  -4        5.90      -12.33     56.84 o 
  10   5  -4      119.67       94.96     51.43 o 
  11   5  -4        7.02       36.57     51.76 o 
  12   5  -4      111.10       79.63     59.33 o 
  13   5  -4     1522.30     1467.57     86.76 o 
  14   5  -4      143.60       66.78     59.55 o 
  15   5  -4      777.39      718.68     73.75 o 
  16   5  -4        0.10      -34.60     62.90 o 
  17   5  -4       99.61      122.64     69.18 o 
  18   5  -4       55.29      -51.28     81.40 o 
  19   5  -4        6.43     -108.52     84.20 o 
  20   5  -4       71.71      112.23     94.65 o 
  21   5  -4       73.92      -13.56     97.63 o 
  22   5  -4       20.41       59.87    125.71 o 
   0   6  -4      490.00      576.75     93.93 o 
   1   6  -4      128.44      520.09     65.71 o 
   2   6  -4     1818.05     1824.14     92.73 o 
   3   6  -4      523.43      883.47    116.40 o 
   4   6  -4      485.59      420.75     77.66 o 
   5   6  -4      154.46      142.68     68.84 o 
   6   6  -4       49.57       54.96     68.03 o 
   7   6  -4      368.51      353.28     77.11 o 
   8   6  -4      476.82      549.42     82.10 o 
   9   6  -4      376.99      251.51    110.95 o 
  10   6  -4      518.47      353.78     80.73 o 
  11   6  -4      352.69      250.54     81.32 o 
  12   6  -4      676.58      501.23     88.06 o 
  13   6  -4       92.65       82.41     82.68 o 
  14   6  -4       40.99       -9.53     90.58 o 
  15   6  -4      100.05       90.58     86.15 o 
  16   6  -4       34.60      172.90    117.71 o 
  17   6  -4        2.52      -59.55    113.67 o 
  18   6  -4      182.56      111.48    125.17 o 
   0   7  -4      257.19      427.83    103.75 o 
   1   7  -4       34.84      206.60     68.31 o 
   2   7  -4      879.95      728.55     90.91 o 
   3   7  -4      305.95      427.85     84.03 o 
   4   7  -4       87.05      216.16     79.97 o 
   5   7  -4       96.36       72.22     76.64 o 
   6   7  -4      258.78      153.72     80.07 o 
   7   7  -4      203.96      336.50     85.45 o 
   8   7  -4      361.66      424.96     89.79 o 
   9   7  -4       23.80      108.96     88.27 o 
  10   7  -4      611.77      352.70    121.33 o 
  11   7  -4       18.84       67.94     87.26 o 
   2   0  -3    19636.71    21569.48    790.12 o 
   4   0  -3     2125.22     1889.85     92.24 o 
   6   0  -3    11518.06    10300.36    320.14 o 
   8   0  -3     6230.47     6016.36    233.96 o 
  10   0  -3      148.15      117.44     25.55 o 
  12   0  -3      516.70      501.60     38.56 o 
  14   0  -3    12851.06    11652.12    320.44 o 
  16   0  -3     1034.81     1147.50     82.49 o 
  18   0  -3     2742.72     2786.10    117.59 o 
  20   0  -3     1198.91     1327.21     90.78 o 
  22   0  -3      178.16      284.55    169.85 o 
  24   0  -3     3685.81     4306.20    220.17 o 
  26   0  -3      223.20      212.94    121.64 o 
  28   0  -3      102.02       59.27    220.85 o 
   1   1  -3    32964.43    33141.37    659.58 o 
   2   1  -3     4684.48     5001.42    151.71 o 
   3   1  -3     1028.70     1141.28     65.68 o 
   4   1  -3    19719.68    18767.22    450.86 o 
   5   1  -3     3552.02     3501.59     82.79 o 
   6   1  -3     2481.40     2236.69     57.45 o 
   7   1  -3     1181.50     1080.13     63.38 o 
   8   1  -3       18.24       -0.61     12.35 o 
   9   1  -3     9049.41     8346.04    226.69 o 
  10   1  -3     3040.85     3077.85     95.10 o 
  11   1  -3      962.14     1013.89     49.89 o 
  12   1  -3      328.64      380.45     29.03 o 
  13   1  -3     2438.37     2263.58     65.00 o 
  14   1  -3     1907.96     1677.92     55.93 o 
  15   1  -3      431.60      426.86     36.20 o 
  16   1  -3      295.06      326.85     37.23 o 
  17   1  -3      178.36      155.04     37.38 o 
  18   1  -3     1193.54     1318.58     58.21 o 
  19   1  -3     5323.41     5503.43    172.57 o 
  20   1  -3      555.53      760.52     70.92 o 
  21   1  -3      497.07      707.12     86.78 o 
  22   1  -3       47.46      -30.80     66.96 o 
  23   1  -3      294.28      381.62     77.83 o 
  24   1  -3      332.29      476.46     83.14 o 
  25   1  -3      253.06      146.96     81.69 o 
  26   1  -3       29.54       17.32     84.50 o 
  27   1  -3       14.56      -45.20     88.44 o 
  28   1  -3       73.32       40.66     92.57 o 
  29   1  -3      519.46      690.48    132.80 o 
   1   2  -3     7225.26     7182.09    177.52 o 
   2   2  -3      368.66      745.39     73.52 o 
   3   2  -3     4776.38     4454.88    113.00 o 
   4   2  -3     1892.37     1854.13     54.77 o 
   5   2  -3     1602.00     1786.95     54.16 o 
   6   2  -3     5626.35     5393.08    137.11 o 
   7   2  -3     3174.57     3121.22     97.51 o 
   8   2  -3      220.81      301.93     27.50 o 
   9   2  -3    10341.68     9365.83    211.23 o 
  10   2  -3      649.95      720.41     35.88 o 
  11   2  -3     1794.88     1578.47     47.35 o 
  12   2  -3      125.55      149.15     26.35 o 
  13   2  -3     4687.50     4337.69    100.36 o 
  14   2  -3     2511.99     2384.46     71.43 o 
  15   2  -3     2133.51     2128.98     68.68 o 
  16   2  -3       21.15      -22.96     42.18 o 
  17   2  -3      430.49      370.41     48.85 o 
  18   2  -3       18.08        6.55     37.30 o 
  19   2  -3     1802.24     2043.23     98.92 o 
  20   2  -3      209.10      232.28     66.43 o 
  21   2  -3      221.72      101.08     82.81 o 
  22   2  -3      119.14      180.11     73.26 o 
  23   2  -3      646.00      764.12     88.51 o 
  24   2  -3      149.08      180.78     82.73 o 
  25   2  -3      233.27      314.24     88.69 o 
  26   2  -3        4.66     -118.73     89.53 o 
  27   2  -3       35.45      -98.35     94.15 o 
  28   2  -3       49.01      229.61    113.87 o 
   1   3  -3      639.84      849.38     40.15 o 
   2   3  -3     3173.62     3221.42     95.72 o 
   3   3  -3      405.14      600.02    112.47 o 
   4   3  -3     6241.45     5567.38    162.05 o 
   5   3  -3       98.43      134.77     31.38 o 
   6   3  -3      539.29      660.18     35.01 o 
   7   3  -3      525.83      577.03     35.24 o 
   8   3  -3     1747.33     1526.62     55.33 o 
   9   3  -3       91.30      136.50     31.19 o 
  10   3  -3      492.21      394.82     36.20 o 
  11   3  -3      219.60      142.84     44.19 o 
  12   3  -3      126.44      134.48     36.90 o 
  13   3  -3      494.90      585.79     47.01 o 
  14   3  -3     4105.14     3940.52    115.11 o 
  15   3  -3       91.77      128.36     43.96 o 
  16   3  -3      761.67      944.62     60.14 o 
  17   3  -3      550.28      575.08     55.30 o 
  18   3  -3     1881.50     2041.49     95.54 o 
  19   3  -3      240.81      117.45     62.75 o 
  20   3  -3      517.05      624.93     74.33 o 
  21   3  -3      358.98      236.64     71.68 o 
  22   3  -3      700.59      717.27     96.80 o 
  23   3  -3        2.92      -83.52     90.06 o 
  24   3  -3     1241.88     1441.55    122.36 o 
  25   3  -3       73.12      -68.10    100.64 o 
  26   3  -3       71.70      -97.17    106.57 o 
  27   3  -3       85.98       13.60    129.48 o 
   1   4  -3      704.73     1066.60     48.84 o 
   2   4  -3     1544.59     1523.36     65.43 o 
   3   4  -3     1191.57     1457.53    127.85 o 
   4   4  -3     2948.42     2865.86     96.96 o 
   5   4  -3      104.30      332.10     67.27 o 
   6   4  -3      775.27      866.42     53.17 o 
   7   4  -3      257.66      339.07     58.86 o 
   8   4  -3     1366.54     1400.66     66.95 o 
   9   4  -3     2515.28     2401.23     89.88 o 
  10   4  -3      929.60     1039.96     53.30 o 
  11   4  -3      473.40      606.68     47.43 o 
  12   4  -3     1082.14     1183.68     67.05 o 
  13   4  -3     1858.43     1776.45     71.79 o 
  14   4  -3      546.21      679.72     70.41 o 
  15   4  -3      690.14      690.35     55.85 o 
  16   4  -3      235.94      240.69     52.47 o 
  17   4  -3       90.15      146.96     53.74 o 
  18   4  -3      173.28      139.81     64.45 o 
  19   4  -3      402.67      394.83     72.09 o 
  20   4  -3      298.99      235.11     71.98 o 
  21   4  -3      293.93      381.80     77.15 o 
  22   4  -3      122.45      126.92     77.92 o 
  23   4  -3      351.30      225.49    130.01 o 
  24   4  -3      253.48      151.48    134.68 o 
  25   4  -3      243.94      123.32    140.53 o 
   1   5  -3     2113.91     2270.00     88.53 o 
   2   5  -3      376.04      849.55    122.27 o 
   3   5  -3     1998.79     1726.85     75.31 o 
   4   5  -3      288.98      454.48     84.37 o 
   5   5  -3      577.78      642.42     53.24 o 
   6   5  -3       27.65      120.38     43.69 o 
   7   5  -3      771.74      687.70     65.68 o 
   8   5  -3      350.54      333.67     80.11 o 
   9   5  -3     1985.77     1878.90     84.22 o 
  10   5  -3      728.48      598.48     62.41 o 
  11   5  -3      297.21      203.66     62.71 o 
  12   5  -3      196.25      112.04     53.88 o 
  13   5  -3     1222.43     1061.90     99.66 o 
  14   5  -3       61.97       86.68     57.55 o 
  15   5  -3       90.41       78.69     60.58 o 
  16   5  -3       37.90        3.01     60.44 o 
  17   5  -3      211.67       78.92     76.66 o 
  18   5  -3       30.74       19.35     80.72 o 
  19   5  -3      992.06     1074.43    107.85 o 
  20   5  -3       44.54       70.12     90.47 o 
  21   5  -3       86.58      -38.65    118.08 o 
  22   5  -3        7.81      -20.06    124.94 o 
   1   6  -3      309.25      316.24     70.33 o 
   2   6  -3      174.67      209.83     69.16 o 
   3   6  -3        5.51       40.63     93.35 o 
   4   6  -3      483.86      579.97     77.81 o 
   5   6  -3       32.52       90.38     93.49 o 
   6   6  -3      336.63      415.14     74.40 o 
   7   6  -3       51.88      180.71     80.62 o 
   8   6  -3     1685.03     1238.27     97.48 o 
   9   6  -3      216.81      409.89    180.10 o 
  10   6  -3      418.25      409.71     80.22 o 
  11   6  -3      309.77      254.67     78.81 o 
  12   6  -3       63.45       27.57     76.50 o 
  13   6  -3       28.66       19.67     78.24 o 
  14   6  -3      970.64      836.83     98.02 o 
  15   6  -3       16.39       36.01    107.06 o 
  16   6  -3        8.04       51.39    111.63 o 
  17   6  -3       41.40       19.05    114.08 o 
  18   6  -3      197.10      210.50    126.80 o 
   1   7  -3       74.98      118.15     66.85 o 
   2   7  -3      143.53      143.38     67.55 o 
   3   7  -3       74.57      157.38     77.34 o 
   4   7  -3      782.66      724.13    135.30 o 
   5   7  -3       37.56      144.39    122.79 o 
   6   7  -3      255.31      204.50     80.80 o 
   7   7  -3       97.48      125.20     79.10 o 
   8   7  -3       35.35       59.28     79.35 o 
   9   7  -3      217.00      214.87     83.77 o 
  10   7  -3       34.59       71.89     84.58 o 
  11   7  -3       20.58       53.74     85.96 o 
  12   7  -3       99.82      116.94     89.77 o 
   0   0  -2       19.46        7.46     17.47 o 
   2   0  -2    21632.73    23447.31    857.44 o 
   4   0  -2     1599.69     1558.28    108.07 o 
   6   0  -2     1065.10      995.33     43.07 o 
   8   0  -2     9700.80     8393.02    229.15 o 
  10   0  -2     5668.02     5086.16    167.15 o 
  12   0  -2     1397.55     1244.77     86.39 o 
  14   0  -2      158.34      123.01     42.66 o 
  16   0  -2     1070.91     1031.94     70.00 o 
  18   0  -2     2791.84     2650.16    113.19 o 
  20   0  -2      804.49      937.59     81.09 o 
  22   0  -2      936.47     1172.88     93.12 o 
  24   0  -2      188.38      219.98    204.07 o 
  26   0  -2      718.15      978.20    136.35 o 
  28   0  -2      568.58      867.69    151.21 o 
  30   0  -2      417.33      780.06    216.60 o 
   0   1  -2    19008.41    18457.04    700.03 o 
   1   1  -2     4288.59     4315.68     97.79 o 
   2   1  -2     8006.34     8090.14    195.27 o 
   3   1  -2    20647.34    19236.67    417.01 o 
   4   1  -2     2507.87     2366.42     63.48 o 
   5   1  -2    10424.70     9443.32    207.23 o 
   6   1  -2     2756.41     2660.25     65.10 o 
   7   1  -2     2347.57     2014.29     48.35 o 
   8   1  -2     1621.67     1324.20     46.55 o 
   9   1  -2     1234.84     1238.99     44.51 o 
  10   1  -2      894.80      825.18     38.19 o 
  11   1  -2     1840.47     1730.04     58.27 o 
  12   1  -2     1636.57     1539.11     55.92 o 
  13   1  -2     4027.62     3899.06    107.33 o 
  14   1  -2       29.88       12.67     28.69 o 
  15   1  -2     2705.99     2561.73     80.46 o 
  16   1  -2      911.20     1022.19     49.17 o 
  17   1  -2      410.82      361.67     40.71 o 
  18   1  -2     1236.23     1357.42     59.38 o 
  19   1  -2      480.40      617.40     49.66 o 
  20   1  -2      137.97      201.58     50.91 o 
  21   1  -2      366.44      337.50     66.51 o 
  22   1  -2       97.66       79.17     67.25 o 
  23   1  -2      506.94      739.40     82.06 o 
  24   1  -2       21.70      160.81     77.74 o 
  25   1  -2      690.60      880.14    144.85 o 
  26   1  -2       90.39      129.74     84.33 o 
  27   1  -2      220.54      274.10     89.87 o 
  28   1  -2      232.89      266.82    106.46 o 
  29   1  -2      172.39      160.11    109.42 o 
   0   2  -2     3184.00     3176.13    192.11 o 
   1   2  -2     1923.96     1819.75     87.41 o 
   2   2  -2      848.88     1058.70     67.99 o 
   3   2  -2     6379.20     5770.18    162.75 o 
   4   2  -2       72.92      159.13     28.20 o 
   5   2  -2     9935.21     9294.89    227.24 o 
   6   2  -2     1165.64     1104.25     44.84 o 
   7   2  -2     9171.50     8315.15    205.10 o 
   8   2  -2     1129.82      977.09     37.80 o 
   9   2  -2      861.22     1020.40     52.77 o 
  10   2  -2     1405.73     1362.77     43.42 o 
  11   2  -2     1015.68     1085.95     70.01 o 
  12   2  -2      675.52      721.97     33.32 o 
  13   2  -2     3276.00     3098.20     83.15 o 
  14   2  -2      120.66      127.37     25.24 o 
  15   2  -2     4853.75     4256.35    109.05 o 
  16   2  -2       88.22      147.48     37.92 o 
  17   2  -2     1049.61     1213.12     77.23 o 
  18   2  -2     1115.67     1235.70     60.49 o 
  19   2  -2      200.57      219.50     53.86 o 
  20   2  -2      641.72      736.74     87.94 o 
  21   2  -2      240.49      245.87     70.91 o 
  22   2  -2       80.67      106.65     71.82 o 
  23   2  -2      750.81      843.91     88.06 o 
  24   2  -2       48.95       87.84     80.11 o 
  25   2  -2      503.15      597.75    105.13 o 
  26   2  -2       67.19      162.33    103.24 o 
  27   2  -2      161.70      279.04    108.66 o 
  28   2  -2       55.06       85.20    109.03 o 
  29   2  -2       82.60       35.89    113.81 o 
   0   3  -2     4456.73     4743.85    193.89 o 
   1   3  -2        0.28      352.42     65.46 o 
   2   3  -2     7364.22     6880.05    226.86 o 
   3   3  -2      343.37      671.46     62.81 o 
   4   3  -2     1256.95     1224.36     53.09 o 
   5   3  -2     1100.49     1073.11     49.89 o 
   6   3  -2      527.08      545.86     33.97 o 
   7   3  -2       73.10      105.46     26.27 o 
   8   3  -2     4858.33     4353.85    115.95 o 
   9   3  -2       91.46       85.50     41.52 o 
  10   3  -2     4366.97     4096.56    111.41 o 
  11   3  -2      285.88      303.01     33.90 o 
  12   3  -2     2128.86     1832.29     63.85 o 
  13   3  -2      300.89      287.75     36.15 o 
  14   3  -2      395.79      364.59     51.28 o 
  15   3  -2      163.65      108.57     41.10 o 
  16   3  -2      347.41      432.55     75.51 o 
  17   3  -2      250.08      233.70     48.50 o 
  18   3  -2     1202.44     1348.52     87.24 o 
  19   3  -2       83.28      220.31     64.29 o 
  20   3  -2     1142.51     1139.58     84.13 o 
  21   3  -2       26.15       28.51     69.14 o 
  22   3  -2      494.75      522.20     86.10 o 
  23   3  -2      105.86       58.11     89.38 o 
  24   3  -2      110.29      -29.36     93.13 o 
  25   3  -2       71.51      110.33    102.56 o 
  26   3  -2      150.88       98.20    107.12 o 
  27   3  -2       42.07      -45.51    132.98 o 
   0   4  -2     2632.93     2940.75    135.82 o 
   1   4  -2      610.21     1098.50     62.90 o 
   2   4  -2     2423.76     2770.26    106.21 o 
   3   4  -2     3978.36     3925.13    141.18 o 
   4   4  -2      177.25      621.46    134.83 o 
   5   4  -2     1948.67     1744.36     70.53 o 
   6   4  -2      128.70      287.56     38.72 o 
   7   4  -2     2017.99     1955.40     65.67 o 
   8   4  -2     2241.48     2105.16     86.23 o 
   9   4  -2      348.70      485.28     79.64 o 
  10   4  -2     2163.68     2007.54     69.74 o 
  11   4  -2      505.91      565.93     44.45 o 
  12   4  -2      453.13      446.68     45.00 o 
  13   4  -2     1849.81     1737.45     81.33 o 
  14   4  -2      328.25      305.78     54.56 o 
  15   4  -2       41.67       24.03     52.60 o 
  16   4  -2      101.66      -10.44     55.89 o 
  17   4  -2      824.91      856.09     87.05 o 
  18   4  -2      658.99      683.70     72.32 o 
  19   4  -2       46.16      -44.27     63.13 o 
  20   4  -2      357.70      417.74     74.52 o 
  21   4  -2       93.75       11.78     72.24 o 
  22   4  -2      405.60      516.59     83.34 o 
  23   4  -2       30.93      -39.86     79.09 o 
  24   4  -2        2.57       -5.00     95.15 o 
  25   4  -2      463.57      486.18    109.12 o 
   0   5  -2     1240.18     1345.94    147.48 o 
   1   5  -2     1293.85     1441.59    150.00 o 
   2   5  -2      536.00      873.25    105.36 o 
   3   5  -2     1405.38     1649.51     82.46 o 
   4   5  -2      406.16      830.83     97.19 o 
   5   5  -2     2540.17     2371.77     89.64 o 
   6   5  -2      257.27      576.35    207.17 o 
   7   5  -2     2586.32     2099.18     84.27 o 
   8   5  -2      276.56      438.69     92.64 o 
   9   5  -2       81.34      132.70     45.89 o 
  10   5  -2      436.13      336.34     51.16 o 
  11   5  -2       93.71      105.35     49.29 o 
  12   5  -2       53.73      -37.98     49.18 o 
  13   5  -2     1214.93     1208.43     93.72 o 
  14   5  -2      126.63      153.92     70.71 o 
  15   5  -2     1334.65     1178.82     97.23 o 
  16   5  -2      141.58       24.69    117.50 o 
  17   5  -2      878.90      721.19    121.05 o 
  18   5  -2       23.78       32.14    113.52 o 
  19   5  -2       16.24      105.55    110.79 o 
  20   5  -2       11.24       10.61    113.03 o 
  21   5  -2      228.65       49.29    120.29 o 
  22   5  -2       15.83        3.52    124.48 o 
  23   5  -2      128.52      163.16    134.42 o 
   0   6  -2     1746.24     1686.91    179.09 o 
   1   6  -2      307.53      579.22     90.03 o 
   2   6  -2      720.44      992.29    166.78 o 
   3   6  -2      247.65      501.15     74.76 o 
   4   6  -2      342.26      480.75     73.90 o 
   5   6  -2      793.59      766.16     82.15 o 
   6   6  -2       67.82      178.79     90.76 o 
   7   6  -2      364.60      355.25    130.36 o 
   8   6  -2      852.58      916.75     88.54 o 
   9   6  -2       90.42       72.80    147.59 o 
  10   6  -2      479.64      598.70    130.87 o 
  11   6  -2       55.05      174.70     74.10 o 
  12   6  -2      331.50      296.91     79.64 o 
  13   6  -2       44.09      143.59     78.11 o 
  14   6  -2       13.51      -38.67    101.90 o 
  15   6  -2      305.00      188.57    110.46 o 
  16   6  -2       59.97      -62.55    107.87 o 
  17   6  -2       10.43     -100.83    110.31 o 
  18   6  -2      365.86      369.77    127.98 o 
  19   6  -2       18.01      -42.14    184.14 o 
   0   7  -2     1158.43      978.91    162.37 o 
   1   7  -2       74.13      348.34     80.31 o 
   2   7  -2      136.90      351.49     82.52 o 
   3   7  -2      354.62      376.79     82.42 o 
   4   7  -2       11.93      119.46     76.45 o 
   5   7  -2      214.33       95.27     77.16 o 
   6   7  -2      214.74      273.86     81.47 o 
   7   7  -2      211.93      247.25     81.64 o 
   8   7  -2      483.05      502.20     87.98 o 
   9   7  -2        5.50      124.28     96.36 o 
  10   7  -2      231.16      331.09     87.70 o 
  11   7  -2       20.10      193.89     86.47 o 
  12   7  -2      230.12      235.71    117.27 o 
   2   0  -1     3431.69     3178.20    122.63 o 
   4   0  -1    18750.72    17105.12    517.04 o 
   6   0  -1    13467.68    11763.13    359.95 o 
   8   0  -1     5427.17     4798.88    154.93 o 
  10   0  -1     8257.88     7872.86    248.67 o 
  12   0  -1    11704.77    11155.47    348.48 o 
  14   0  -1     3105.46     2884.19    123.34 o 
  16   0  -1     3666.24     3217.61    124.33 o 
  18   0  -1       51.88       66.76     53.06 o 
  20   0  -1      949.95     1131.66     85.00 o 
  22   0  -1     1222.61     1643.22    149.06 o 
  24   0  -1     1014.23     1327.58    103.79 o 
  26   0  -1     1057.00     1333.42    144.40 o 
  28   0  -1       58.99     -195.88    141.21 o 
  30   0  -1      253.01      308.59    203.55 o 
   1   1  -1     4960.13     4472.34    122.65 o 
   2   1  -1     8046.25     7309.35    175.80 o 
   3   1  -1     6871.75     6198.79    150.49 o 
   4   1  -1     4458.01     3844.88    102.17 o 
   5   1  -1     1460.79     1241.69     40.61 o 
   6   1  -1     6829.77     5866.65    131.13 o 
   7   1  -1     4720.85     4127.81     87.56 o 
   8   1  -1      328.94      348.43     18.02 o 
   9   1  -1     5358.07     4711.20    117.46 o 
  10   1  -1      690.52      870.92     39.31 o 
  11   1  -1     7554.73     6696.35    167.74 o 
  12   1  -1     1484.60     1524.88     55.57 o 
  13   1  -1      163.80      130.69     32.66 o 
  14   1  -1     1455.93     1480.35     58.71 o 
  15   1  -1      405.25      515.95     65.03 o 
  16   1  -1     1963.76     1884.76     70.59 o 
  17   1  -1     2525.96     2375.52     74.80 o 
  18   1  -1      106.06      217.23     43.04 o 
  19   1  -1      624.10      703.43     52.94 o 
  20   1  -1       60.06       70.73     46.54 o 
  21   1  -1     2098.86     2324.71     82.00 o 
  22   1  -1      597.30      627.65     58.55 o 
  23   1  -1      333.01      370.01     65.53 o 
  24   1  -1       52.49       70.70     65.63 o 
  25   1  -1       12.52      -33.00     75.59 o 
  26   1  -1      224.70      288.30     84.42 o 
  27   1  -1      533.26      723.06    182.46 o 
  28   1  -1       46.20      117.83    103.44 o 
  29   1  -1      220.52      384.34    111.14 o 
  30   1  -1      182.45      272.02    142.55 o 
   1   2  -1     7246.06     6502.54    159.18 o 
   2   2  -1       37.33       48.25     30.32 o 
   3   2  -1     2831.50     2656.07     79.08 o 
   4   2  -1     1367.24     1264.27     41.00 o 
   5   2  -1      135.33      144.67     20.10 o 
   6   2  -1     2916.15     2782.97     75.27 o 
   7   2  -1     6004.04     5352.68    134.63 o 
   8   2  -1      944.33     1074.93     71.39 o 
   9   2  -1     7378.58     6846.47    171.32 o 
  10   2  -1       55.07       48.53     20.63 o 
  11   2  -1     6043.47     5458.81    127.94 o 
  12   2  -1      720.51      714.72     31.74 o 
  13   2  -1      470.29      440.10     29.36 o 
  14   2  -1      340.54      363.46     31.93 o 
  15   2  -1      131.42      111.57     29.54 o 
  16   2  -1      661.62      719.64     41.86 o 
  17   2  -1     3492.77     3323.66    103.52 o 
  18   2  -1      706.35      694.71     56.65 o 
  19   2  -1     1158.63     1211.71     68.82 o 
  20   2  -1      314.66      479.88    100.35 o 
  21   2  -1      713.85      746.91     67.53 o 
  22   2  -1       86.87       32.75     77.79 o 
  23   2  -1      156.56      131.56     75.18 o 
  24   2  -1       52.37      -25.58     77.49 o 
  25   2  -1       54.79       71.66     94.61 o 
  26   2  -1      234.45      286.40    101.86 o 
  27   2  -1      592.99      756.28    153.26 o 
  28   2  -1       58.54       -0.81    107.41 o 
  29   2  -1      104.06      123.59    111.71 o 
   1   3  -1     1163.30     1346.41     51.54 o 
   2   3  -1     4729.40     4699.75    135.72 o 
   3   3  -1       42.68      317.80     47.99 o 
   4   3  -1     5445.59     5230.48    149.73 o 
   5   3  -1      100.45      220.85     45.91 o 
   6   3  -1     3718.64     3346.62     91.37 o 
   7   3  -1      779.16      887.85     39.39 o 
   8   3  -1     1242.05     1250.57     47.54 o 
   9   3  -1      199.61      219.33     29.58 o 
  10   3  -1     1412.84     1387.42     86.90 o 
  11   3  -1      260.44      309.73     34.96 o 
  12   3  -1     4508.48     4168.02    114.61 o 
  13   3  -1      726.84      789.54     45.69 o 
  14   3  -1     1900.90     1877.22     67.74 o 
  15   3  -1      242.15      244.52     43.34 o 
  16   3  -1     3920.39     3691.82    136.66 o 
  17   3  -1        6.20       30.42     52.30 o 
  18   3  -1      387.02      397.89     62.39 o 
  19   3  -1      201.86      235.32     75.08 o 
  20   3  -1       59.35      -28.62     97.56 o 
  21   3  -1      588.78      692.02     92.83 o 
  22   3  -1     1530.93     1899.01    105.72 o 
  23   3  -1        9.32      -28.96     74.85 o 
  24   3  -1      192.67      137.78    122.27 o 
  25   3  -1      178.19      155.00    102.71 o 
  26   3  -1      351.86      427.12    111.68 o 
  27   3  -1       27.13      -83.20    143.79 o 
   1   4  -1     2385.41     2564.51     99.18 o 
   2   4  -1     1059.41     1228.82     54.32 o 
   3   4  -1       47.08      271.49     74.96 o 
   4   4  -1     1789.13     1756.16     66.27 o 
   5   4  -1       58.98      202.80     88.56 o 
   6   4  -1     3181.56     2918.44     86.59 o 
   7   4  -1     1001.14     1133.90     50.54 o 
   8   4  -1      162.37      155.47     32.59 o 
   9   4  -1      349.00      511.72     54.34 o 
  10   4  -1       47.59       28.76     33.93 o 
  11   4  -1     1113.05     1285.57     56.90 o 
  12   4  -1      432.03      475.80     44.11 o 
  13   4  -1      889.14      851.65     52.80 o 
  14   4  -1      997.80      957.79     66.14 o 
  15   4  -1      615.43      660.61     62.18 o 
  16   4  -1     1288.63     1275.62    103.03 o 
  17   4  -1     1241.95     1382.90     99.02 o 
  18   4  -1      100.61      142.21     76.96 o 
  19   4  -1      443.24      593.04     88.26 o 
  20   4  -1        2.43      -27.93     80.76 o 
  21   4  -1      645.80      504.71     95.93 o 
  22   4  -1      243.32      126.18     75.50 o 
  23   4  -1       39.78       68.11     79.58 o 
  24   4  -1      390.03      430.50     89.04 o 
  25   4  -1       81.57      -22.57     99.85 o 
   1   5  -1     2219.25     2184.80    125.82 o 
   2   5  -1      291.77      771.19    169.32 o 
   3   5  -1     1239.81     1433.15    172.76 o 
   4   5  -1       17.74      145.13    147.04 o 
   5   5  -1      264.51      280.27     72.25 o 
   6   5  -1       58.85       59.25     47.62 o 
   7   5  -1     2265.97     1968.14     83.16 o 
   8   5  -1      358.47      540.95     93.27 o 
   9   5  -1      711.78      799.88     62.97 o 
  10   5  -1      166.12      220.70     52.44 o 
  11   5  -1     1713.67     1662.66     80.73 o 
  12   5  -1      506.86      599.26     60.81 o 
  13   5  -1      182.63      181.78     95.27 o 
  14   5  -1      100.72       76.19     68.68 o 
  15   5  -1      104.75       -2.21     97.98 o 
  16   5  -1      223.58      127.81    102.62 o 
  17   5  -1      741.97      704.76    120.45 o 
  18   5  -1       73.07      127.86    108.67 o 
  19   5  -1      567.35      538.31    205.86 o 
  20   5  -1       18.01     -164.16    109.44 o 
  21   5  -1      475.26      444.35    132.51 o 
  22   5  -1      134.45      140.30    128.41 o 
  23   5  -1       67.69       -7.27    129.27 o 
   1   6  -1      243.24      297.44     82.77 o 
   2   6  -1      356.75      512.05     88.66 o 
   3   6  -1      375.57      538.65     88.71 o 
   4   6  -1      775.14      823.66     99.58 o 
   5   6  -1      279.50      572.98    166.22 o 
   6   6  -1     1570.90     1540.50    102.45 o 
   7   6  -1      108.92      313.08    204.29 o 
   8   6  -1      336.23      222.09    101.21 o 
   9   6  -1     1002.64      700.37     82.65 o 
  10   6  -1       13.63       99.16     70.15 o 
  11   6  -1      346.92      328.67     76.75 o 
  12   6  -1      778.34      642.94     85.23 o 
  13   6  -1       18.92       -9.20     95.42 o 
  14   6  -1      437.67      484.43    113.31 o 
  15   6  -1       58.74      183.50    107.63 o 
  16   6  -1      645.92      534.63    140.75 o 
  17   6  -1      142.50      102.06    116.54 o 
  18   6  -1       60.49      -96.03    137.08 o 
  19   6  -1       50.05       59.80    121.27 o 
   1   7  -1       83.80      182.24     88.63 o 
   2   7  -1      187.81      259.19    103.27 o 
   3   7  -1       70.24       50.68     74.73 o 
   4   7  -1      524.88      513.90     86.15 o 
   5   7  -1      121.41      145.36     78.24 o 
   6   7  -1      401.95      417.06     85.81 o 
   7   7  -1       25.26      188.59     80.33 o 
   8   7  -1       67.16       40.45     77.87 o 
   9   7  -1      105.81       62.51     78.25 o 
  10   7  -1       63.47      -77.00     77.73 o 
  11   7  -1      366.83       57.46    108.46 o 
  12   7  -1      178.65      182.18    114.81 o 
  13   7  -1       42.45      -18.02    108.56 o 
   2   0   0      735.84      633.54     28.92 o 
   4   0   0     4537.02     4031.32    157.43 o 
   6   0   0     6454.14     5677.56    221.06 o 
   8   0   0    12193.47    11301.51    431.57 o 
  10   0   0    11978.82    11269.11    433.54 o 
  12   0   0       35.67       41.18     45.24 o 
  14   0   0     1343.31     1310.44     87.10 o 
  16   0   0       65.15      151.80     64.31 o 
  18   0   0     1501.55     1726.23    101.80 o 
  20   0   0     5228.92     5615.92    199.66 o 
  22   0   0      791.10      962.01     88.55 o 
  24   0   0       50.30       40.56     78.61 o 
  26   0   0        4.54      -69.40    124.45 o 
  28   0   0      263.16      571.67    189.72 o 
  30   0   0       69.65       12.08    200.33 o 
   0   1   0     5369.62     4821.63    150.01 o 
   1   1   0     3224.24     2820.30     63.15 o 
   2   1   0       32.14       52.63      8.67 o 
   3   1   0      167.85      243.20     23.94 o 
   4   1   0    13248.41    11370.19    267.47 o 
   5   1   0    24741.11    21094.31    494.71 o 
   6   1   0      125.38      152.89     20.44 o 
   7   1   0      658.82      668.62     25.01 o 
   8   1   0      205.74      213.70     19.05 o 
   9   1   0       88.53       63.07     22.61 o 
  10   1   0     7482.12     6668.05    165.10 o 
  11   1   0      167.85       84.24     27.15 o 
  12   1   0     4040.84     3708.14    100.93 o 
  13   1   0     3616.58     3143.52     90.20 o 
  14   1   0      521.37      565.10     55.55 o 
  15   1   0     3201.74     2956.21     90.18 o 
  16   1   0      438.89      514.60     47.41 o 
  17   1   0     1284.90     1611.20     69.95 o 
  18   1   0      841.00     1048.69     61.44 o 
  19   1   0      101.97       70.87     48.22 o 
  20   1   0     1946.39     2122.25     83.69 o 
  21   1   0      371.65      472.05     54.03 o 
  22   1   0      149.61      219.00     54.17 o 
  23   1   0     1042.22     1330.30     75.58 o 
  24   1   0       26.90      146.18     74.68 o 
  25   1   0      318.92      304.93     80.03 o 
  26   1   0       27.34      -48.50     78.14 o 
  27   1   0      370.40      398.44     88.73 o 
  28   1   0      420.91      382.80     91.75 o 
  29   1   0      169.31       35.39    128.52 o 
  30   1   0       34.21     -231.01    248.37 o 
   0   2   0     6075.85     6381.40    171.38 o 
   1   2   0     7919.46     7117.18    156.93 o 
   2   2   0      231.10      354.01     30.27 o 
   3   2   0     3549.59     3040.34     78.04 o 
   4   2   0      107.43      131.17     18.21 o 
   5   2   0     8882.57     7360.76    179.54 o 
   6   2   0      610.22      653.88     26.83 o 
   7   2   0     1955.21     1702.46     52.04 o 
   8   2   0      237.39      240.72     23.69 o 
   9   2   0        9.85      -10.02     20.60 o 
  10   2   0      186.60      133.75     24.16 o 
  11   2   0      730.28      679.60     36.03 o 
  12   2   0      152.04      199.95     25.71 o 
  13   2   0     1047.03     1018.47     52.13 o 
  14   2   0      360.36      390.97     35.01 o 
  15   2   0     4068.79     3639.00    102.26 o 
  16   2   0       46.09       33.94     34.00 o 
  17   2   0     2810.48     2714.96     85.74 o 
  18   2   0      595.83      774.91     63.56 o 
  19   2   0      228.14      298.91     71.30 o 
  20   2   0      372.47      484.34     59.54 o 
  21   2   0      339.49      273.68     59.65 o 
  22   2   0       80.36      234.22     62.57 o 
  23   2   0     1917.88     2042.86    125.37 o 
  24   2   0       39.63      181.26     89.51 o 
  25   2   0      379.91      352.16     96.93 o 
  26   2   0        1.99       42.79     96.67 o 
  27   2   0      207.49      209.88    102.28 o 
  28   2   0      214.41      216.33    107.85 o 
  29   2   0      106.01       68.87    110.02 o 
   0   3   0     8401.05     7772.47    210.13 o 
   1   3   0      572.09      997.96     62.06 o 
   2   3   0     1731.07     2474.93    117.22 o 
   3   3   0     6512.13     6527.30    161.85 o 
   4   3   0     7566.16     7351.84    181.32 o 
   5   3   0       12.92       84.97     25.07 o 
   6   3   0     3730.54     3327.36     88.75 o 
   7   3   0      159.18      118.92     22.87 o 
   8   3   0     2247.96     2321.85     69.25 o 
   9   3   0      365.80      373.41     31.61 o 
  10   3   0     7454.32     6366.39    163.16 o 
  11   3   0     1501.47     1417.92     91.39 o 
  12   3   0     1713.78     1584.47     58.68 o 
  13   3   0      440.41      491.51     40.45 o 
  14   3   0       41.85       10.89     34.86 o 
  15   3   0      744.40      683.94     43.98 o 
  16   3   0     3156.10     3009.65     94.85 o 
  17   3   0      799.91      795.50     92.29 o 
  18   3   0       83.84      110.71     58.05 o 
  19   3   0        9.61      -43.89     59.33 o 
  20   3   0      232.21      271.50     66.56 o 
  21   3   0       74.47       77.57     79.89 o 
  22   3   0      964.08      944.44    102.82 o 
  23   3   0        3.47       52.18     89.82 o 
  24   3   0       41.65      -19.87    120.32 o 
  25   3   0      170.95      233.79     98.85 o 
  26   3   0        5.89       44.81    102.44 o 
  27   3   0      105.20       -7.14    107.70 o 
   0   4   0     4351.01     4683.25    156.84 o 
   1   4   0     1693.20     2048.34     57.02 o 
   2   4   0      466.98     1008.10     83.07 o 
   3   4   0      674.85      923.75     53.32 o 
   4   4   0     1117.58     1189.77     46.43 o 
   5   4   0     3255.11     3155.30     87.89 o 
   6   4   0     1239.50     1425.40     51.91 o 
   7   4   0       20.88       19.82     26.50 o 
   8   4   0      754.48      666.01     37.48 o 
   9   4   0      118.69      161.59     33.85 o 
  10   4   0      704.11      843.06     47.69 o 
  11   4   0     1159.97     1218.81     75.54 o 
  12   4   0      149.09      150.61     38.51 o 
  13   4   0       50.64       29.90     38.05 o 
  14   4   0     2303.25     2019.10     75.05 o 
  15   4   0      595.56      664.43     75.40 o 
  16   4   0      353.64      298.46     70.98 o 
  17   4   0        8.91      -14.65     91.13 o 
  18   4   0      887.90      910.92     91.10 o 
  19   4   0      110.23       65.51     78.19 o 
  20   4   0      551.72      649.86     93.40 o 
  21   4   0       50.91       17.84     85.48 o 
  22   4   0      218.24      157.66     93.13 o 
  23   4   0      457.21      497.03    153.80 o 
  24   4   0        3.59       24.76     99.35 o 
  25   4   0       23.65        4.40    280.11 o 
  26   4   0      297.30      354.53    161.22 o 
   0   5   0       82.81      107.65     91.03 o 
   1   5   0      522.95      626.44     64.76 o 
   2   5   0        0.96      124.31     53.39 o 
   3   5   0      287.97      463.09     67.31 o 
   4   5   0      153.90      237.92     56.34 o 
   5   5   0     1949.95     1954.96     93.15 o 
   6   5   0       36.96      231.38    150.43 o 
   7   5   0      594.23      586.24     58.24 o 
   8   5   0        1.23       39.39     47.55 o 
   9   5   0      497.40      496.68     56.68 o 
  10   5   0      241.91      293.08     53.24 o 
  11   5   0     1431.35     1346.48     82.87 o 
  12   5   0       26.67       72.58     51.60 o 
  13   5   0      403.83      441.84     59.51 o 
  14   5   0       18.56      -69.73    115.41 o 
  15   5   0      951.49      827.26    119.08 o 
  16   5   0       50.37       17.53     99.60 o 
  17   5   0       89.69       97.29    105.46 o 
  18   5   0       23.61      -15.54    104.45 o 
  19   5   0        1.24      -14.39    112.23 o 
  20   5   0       18.48      -15.71    112.46 o 
  21   5   0      108.67       14.36    119.36 o 
  22   5   0      549.01      424.93    136.71 o 
  23   5   0      490.79      351.09    139.00 o 
   0   6   0     1263.59     1735.10    179.50 o 
   1   6   0       31.91      355.12     82.39 o 
   2   6   0      697.77      789.69     97.48 o 
   3   6   0      634.30      916.61    157.58 o 
   4   6   0      193.36      496.14    237.79 o 
   5   6   0      240.45      277.17     67.80 o 
   6   6   0      645.39      703.86     70.01 o 
   7   6   0       46.55      -10.73     68.62 o 
   8   6   0       26.74      -72.08     55.89 o 
   9   6   0       19.85       -8.96     62.93 o 
  10   6   0     1670.18     1557.75     89.28 o 
  11   6   0       22.37      202.07     91.97 o 
  12   6   0      204.25       80.32     98.91 o 
  13   6   0      429.22      359.80    105.82 o 
  14   6   0      102.76      206.86    106.71 o 
  15   6   0       51.68      170.09    109.16 o 
  16   6   0      131.59       -0.18    110.26 o 
  17   6   0       50.95      119.05    116.63 o 
  18   6   0      270.00      417.30    131.13 o 
  19   6   0       50.06        8.70    120.50 o 
   0   7   0      701.45      819.44    152.34 o 
   1   7   0      393.35      493.18     97.87 o 
   2   7   0      317.95      340.74     93.96 o 
   3   7   0       56.18      184.61     89.94 o 
   4   7   0       75.43      165.16     89.62 o 
   5   7   0      404.61      510.24     87.01 o 
   6   7   0      252.47      291.74     83.15 o 
   7   7   0       41.38      116.74     79.77 o 
   8   7   0       71.26      188.12     81.66 o 
   9   7   0      148.53      154.13    127.02 o 
  10   7   0      622.41      606.70    119.84 o 
  11   7   0      278.34      352.93    111.94 o 
  12   7   0       76.09      -16.35    116.80 o 
  13   7   0       14.17       52.48    110.37 o 
   2   0   1     3845.20     3621.71     98.04 o 
   4   0   1    16803.20    14674.27    506.96 o 
   6   0   1    11911.28    10812.59    409.70 o 
   8   0   1     5972.08     5742.32    226.94 o 
  10   0   1     8551.88     9106.16    354.31 o 
  12   0   1    10530.30    11239.79    435.90 o 
  14   0   1     3468.94     3224.07    148.21 o 
  16   0   1     3562.42     3342.29    156.94 o 
  18   0   1        9.24      -27.30     79.46 o 
  20   0   1     1089.05     1201.82    105.66 o 
  22   0   1     1163.33     1514.65    100.58 o 
  24   0   1      906.60     1141.48     99.95 o 
  26   0   1      952.61     1410.09    142.43 o 
  28   0   1       91.17       50.41    123.28 o 
  30   0   1      312.67      682.16    211.75 o 
   1   1   1     5544.82     4822.40    129.50 o 
   2   1   1     6985.54     6071.49    143.80 o 
   3   1   1     7327.77     6343.98    152.22 o 
   4   1   1     3722.41     3105.00     77.33 o 
   5   1   1     1499.53     1247.90     38.40 o 
   6   1   1     6503.12     5435.36    133.17 o 
   7   1   1     4001.50     3574.18     91.27 o 
   8   1   1      401.11      436.91     34.39 o 
   9   1   1     6500.92     5921.47    165.14 o 
  10   1   1      741.72      799.47     54.06 o 
  11   1   1     7189.61     6313.23    178.21 o 
  12   1   1     1208.52     1260.52     55.49 o 
  13   1   1      300.97      280.47     37.68 o 
  14   1   1     1698.58     1546.44     59.17 o 
  15   1   1      472.18      544.19     44.43 o 
  16   1   1     1790.68     1791.64     77.38 o 
  17   1   1     2210.19     2025.30     75.56 o 
  18   1   1       58.80       40.37     45.35 o 
  19   1   1      521.24      614.58     56.57 o 
  20   1   1       81.06       92.40     57.40 o 
  21   1   1     2026.22     2220.96     87.96 o 
  22   1   1      516.01      696.91     66.67 o 
  23   1   1      425.37      425.12     74.34 o 
  24   1   1       81.70      107.24     72.33 o 
  25   1   1       14.73       65.78     66.88 o 
  26   1   1      257.23      253.98     73.14 o 
  27   1   1      482.79      780.61    173.84 o 
  28   1   1       46.91      -68.42    106.31 o 
  29   1   1      262.71      340.44    111.98 o 
  30   1   1      210.17      417.90    138.48 o 
   1   2   1     7158.58     6082.09    149.40 o 
   2   2   1       10.09      190.96     29.83 o 
   3   2   1     2781.61     2529.14     60.48 o 
   4   2   1     1284.94     1171.01     38.10 o 
   5   2   1      134.66      138.04     17.07 o 
   6   2   1     2723.17     2391.12     71.57 o 
   7   2   1     5152.69     4521.62    113.44 o 
   8   2   1     1096.57     1034.61     39.02 o 
   9   2   1     8297.37     7338.97    179.01 o 
  10   2   1       54.04       85.40     24.11 o 
  11   2   1     5871.25     5154.00    132.81 o 
  12   2   1      621.91      627.76     37.02 o 
  13   2   1      725.82      693.06     37.47 o 
  14   2   1      453.43      558.78     37.25 o 
  15   2   1      176.24      177.19     33.37 o 
  16   2   1      692.39      775.66     45.46 o 
  17   2   1     3393.36     3140.67     87.85 o 
  18   2   1      795.13      807.40     50.68 o 
  19   2   1     1282.54     1366.06     91.23 o 
  20   2   1      332.21      369.17     65.20 o 
  21   2   1      489.70      608.22     74.00 o 
  22   2   1      133.79      102.18     70.02 o 
  23   2   1      217.51      201.84     75.80 o 
  24   2   1       54.09      102.37     86.69 o 
  25   2   1       83.05      239.35    188.70 o 
  26   2   1      219.57      142.30    121.46 o 
  27   2   1      487.82      541.86    117.55 o 
  28   2   1       67.87      136.60    113.54 o 
  29   2   1       97.14      294.78    135.56 o 
   1   3   1     1040.58     1200.95     42.41 o 
   2   3   1     4609.05     4667.14    123.01 o 
   3   3   1       74.75      270.86     39.36 o 
   4   3   1     5483.93     5207.91    119.70 o 
   5   3   1      104.66      179.57     25.32 o 
   6   3   1     4115.37     3686.32     97.10 o 
   7   3   1      649.77      783.06     36.44 o 
   8   3   1     1347.72     1296.62     43.77 o 
   9   3   1      318.06      373.66     29.25 o 
  10   3   1     1506.63     1420.30     63.37 o 
  11   3   1      339.93      381.09     35.45 o 
  12   3   1     4419.91     4150.32    114.44 o 
  13   3   1      660.31      671.12     43.75 o 
  14   3   1     2548.54     2380.98     82.30 o 
  15   3   1      218.41      194.05     46.92 o 
  16   3   1     3242.41     2969.58     94.97 o 
  17   3   1       12.01       45.97     44.07 o 
  18   3   1      422.08      402.82     64.08 o 
  19   3   1      246.50      186.42     63.39 o 
  20   3   1       80.36       63.49     63.89 o 
  21   3   1      521.87      415.25     72.57 o 
  22   3   1     1399.35     1703.22    164.97 o 
  23   3   1        7.90       41.70     87.67 o 
  24   3   1      308.32      364.38     97.83 o 
  25   3   1      165.13       51.01     98.30 o 
  26   3   1      315.25      353.72    144.82 o 
  27   3   1       35.29       25.86    133.00 o 
   1   4   1     2675.11     2777.37     72.41 o 
   2   4   1     1253.69     1401.79     58.65 o 
   3   4   1       26.98      267.41     41.33 o 
   4   4   1     1496.16     1432.52     46.41 o 
   5   4   1       59.34      143.64     46.26 o 
   6   4   1     3041.99     2737.46     79.10 o 
   7   4   1     1045.86     1208.61     48.57 o 
   8   4   1      252.37      334.93     52.32 o 
   9   4   1      379.08      538.86     36.45 o 
  10   4   1       63.43       85.36     31.06 o 
  11   4   1     1125.69     1214.94     55.77 o 
  12   4   1      406.74      519.86     48.75 o 
  13   4   1     1062.59     1066.47     59.13 o 
  14   4   1     1070.05     1037.04     65.49 o 
  15   4   1      651.37      719.23     71.23 o 
  16   4   1     1183.23     1281.11     97.78 o 
  17   4   1     1056.72     1043.53     91.26 o 
  18   4   1      151.88      218.37    100.10 o 
  19   4   1      605.83      647.08     76.39 o 
  20   4   1        9.25      -43.38     80.45 o 
  21   4   1      661.19      652.61     96.29 o 
  22   4   1      220.02       80.65     90.93 o 
  23   4   1       59.06     -112.62     92.62 o 
  24   4   1      482.07      595.02    108.87 o 
  25   4   1       91.67       40.80    102.59 o 
   1   5   1     2268.45     2092.92     83.30 o 
   2   5   1      278.77      698.03     94.91 o 
   3   5   1     1247.58     1456.31     85.97 o 
   4   5   1       25.41      273.01     78.57 o 
   5   5   1      247.28      279.00     57.03 o 
   6   5   1       72.04      158.11     56.97 o 
   7   5   1     2263.32     1940.97     94.98 o 
   8   5   1      338.44      550.06    186.18 o 
   9   5   1     1011.51     1178.39     71.33 o 
  10   5   1      166.52      135.56     51.60 o 
  11   5   1     1760.88     1695.24     82.26 o 
  12   5   1      487.93      506.06     83.52 o 
  13   5   1      296.58      302.36     70.60 o 
  14   5   1      106.59       69.41     68.60 o 
  15   5   1      131.88      -10.23    130.07 o 
  16   5   1      222.02      403.89    107.60 o 
  17   5   1      576.52      559.51    117.97 o 
  18   5   1       76.25     -156.01    104.00 o 
  19   5   1      756.84      840.10    131.74 o 
  20   5   1       15.32       -2.43    115.10 o 
  21   5   1      387.93      263.89    124.09 o 
  22   5   1      130.02      104.19    131.24 o 
  23   5   1       99.72     -109.61    128.39 o 
   1   6   1      222.02      228.56     73.69 o 
   2   6   1      317.51      466.10     93.56 o 
   3   6   1      482.31      466.87     71.96 o 
   4   6   1      976.23     1082.12     95.11 o 
   5   6   1      286.12      455.93    137.65 o 
   6   6   1     1535.85     1535.10     99.03 o 
   7   6   1      171.66      447.12    266.82 o 
   8   6   1      215.79      247.76     61.32 o 
   9   6   1      968.49      838.32     74.03 o 
  10   6   1       17.64      118.08     60.07 o 
  11   6   1      357.72      221.76     76.14 o 
  12   6   1      681.65      685.61    100.25 o 
  13   6   1       21.45       63.08    144.27 o 
  14   6   1      578.00      536.93    117.03 o 
  15   6   1       50.46       27.21    104.04 o 
  16   6   1      521.40      502.81    123.90 o 
  17   6   1      155.16      -31.74    110.52 o 
  18   6   1       94.18      -22.83    120.12 o 
  19   6   1       40.79       34.53    121.63 o 
   1   7   1       95.80       31.31     85.03 o 
   2   7   1      103.05      147.58     89.23 o 
   3   7   1       46.88      101.68    106.63 o 
   4   7   1      536.18      365.78     97.50 o 
   5   7   1      123.75      256.60     94.21 o 
   6   7   1      335.20      359.05     97.55 o 
   7   7   1       10.75       27.76     66.76 o 
   8   7   1       75.12      132.87     69.89 o 
   9   7   1      128.92      175.11     86.51 o 
  10   7   1       54.12      -89.56     94.55 o 
  11   7   1      340.92      243.72    111.41 o 
  12   7   1      179.86      136.31    119.17 o 
  13   7   1       59.33     -113.48    103.08 o 
   2   0   2    22236.28    23186.36    857.47 o 
   4   0   2     1391.88     1335.31     50.21 o 
   6   0   2     1205.19     1097.08     46.86 o 
   8   0   2    10288.89     9085.06    349.26 o 
  10   0   2     4892.64     4681.50    192.56 o 
  12   0   2     1759.88     1580.87     90.34 o 
  14   0   2      110.14      129.86     55.15 o 
  16   0   2      969.06     1014.62    110.64 o 
  18   0   2     2887.39     2935.54    153.47 o 
  20   0   2     1054.12     1385.59    114.05 o 
  22   0   2      736.65      753.82    103.25 o 
  24   0   2      205.68      240.82    106.39 o 
  26   0   2      866.89     1208.99    139.27 o 
  28   0   2      405.03      539.68    138.61 o 
  30   0   2      486.54      596.33    207.55 o 
   0   1   2    18987.52    18040.61    936.16 o 
   1   1   2     3714.77     3800.45    270.54 o 
   2   1   2     7638.35     7200.23    170.17 o 
   3   1   2    21506.35    19471.40    460.73 o 
   4   1   2     2487.88     2245.31     58.56 o 
   5   1   2    10566.44     9109.27    244.90 o 
   6   1   2     2514.35     2363.20     82.01 o 
   7   1   2     2793.42     2400.49     72.46 o 
   8   1   2     1826.86     1472.11     46.34 o 
   9   1   2     1111.13     1067.44     39.63 o 
  10   1   2      763.18      686.66     35.06 o 
  11   1   2     1537.87     1346.46     54.49 o 
  12   1   2     1706.32     1615.18     62.51 o 
  13   1   2     4728.50     4321.93    129.55 o 
  14   1   2       43.35       60.01     36.14 o 
  15   1   2     2237.33     1937.84     76.37 o 
  16   1   2      931.10      961.47     76.74 o 
  17   1   2      372.54      422.92     53.37 o 
  18   1   2     1229.57     1329.42     75.28 o 
  19   1   2      477.70      604.96     56.45 o 
  20   1   2      268.43      377.16     59.38 o 
  21   1   2      253.49      247.72     66.09 o 
  22   1   2       67.43      101.64     67.68 o 
  23   1   2      472.21      598.98     78.86 o 
  24   1   2       23.78       53.72     81.68 o 
  25   1   2      890.75     1134.46     95.37 o 
  26   1   2      105.34      339.51    100.45 o 
  27   1   2      152.61      147.54     85.86 o 
  28   1   2      226.32      346.90    106.71 o 
  29   1   2      166.84      238.04    110.33 o 
   0   2   2     2653.83     2680.03    114.66 o 
   1   2   2     1519.92     1496.10     55.17 o 
   2   2   2      747.37      928.79     53.45 o 
   3   2   2     8206.53     7349.73    176.28 o 
   4   2   2       77.99      122.01     19.30 o 
   5   2   2     8323.87     7222.69    174.10 o 
   6   2   2     1034.26      948.84     37.04 o 
   7   2   2     9651.70     8546.65    188.65 o 
   8   2   2     1195.96     1096.42     47.80 o 
   9   2   2      864.28      992.76     46.01 o 
  10   2   2     1317.69     1271.74     42.83 o 
  11   2   2      870.25     1054.29     46.04 o 
  12   2   2      750.61      816.35     40.07 o 
  13   2   2     3430.18     3193.43     92.52 o 
  14   2   2      116.95      121.95     36.09 o 
  15   2   2     4596.06     4091.52    115.13 o 
  16   2   2       56.60       93.25     35.62 o 
  17   2   2     1489.94     1516.55    104.91 o 
  18   2   2     1205.57     1108.74     56.60 o 
  19   2   2      175.43      232.67     49.97 o 
  20   2   2      637.02      706.19     72.61 o 
  21   2   2      334.68      290.07     69.03 o 
  22   2   2       55.11       74.43     69.96 o 
  23   2   2      625.08      617.61     82.58 o 
  24   2   2       50.21       92.74     79.17 o 
  25   2   2      566.02      730.44     93.10 o 
  26   2   2       82.69       90.90    113.93 o 
  27   2   2       95.10      -83.95    132.99 o 
  28   2   2       46.45      111.59    201.53 o 
  29   2   2       75.47      285.70    180.82 o 
   0   3   2     3451.08     3848.14    129.92 o 
   1   3   2        1.05      233.94     45.23 o 
   2   3   2     8251.48     7467.02    185.98 o 
   3   3   2      466.61      830.65     38.75 o 
   4   3   2     1011.17     1015.47     34.55 o 
   5   3   2     1034.83      974.27     35.08 o 
   6   3   2      422.94      457.75     26.61 o 
   7   3   2       95.98      118.04     22.35 o 
   8   3   2     5140.26     4648.67    121.44 o 
   9   3   2       81.93       95.21     27.57 o 
  10   3   2     4264.96     3964.03    105.73 o 
  11   3   2      254.17      288.95     32.48 o 
  12   3   2     2064.01     1867.38     63.09 o 
  13   3   2      267.69      308.26     38.77 o 
  14   3   2      350.74      325.40     52.88 o 
  15   3   2      182.79      122.02     63.42 o 
  16   3   2      299.75      359.92     67.34 o 
  17   3   2      293.21      248.02     53.16 o 
  18   3   2     1222.29     1322.40     76.03 o 
  19   3   2       81.18      -24.80     68.09 o 
  20   3   2     1156.28     1437.31    116.86 o 
  21   3   2       29.68       59.47     75.86 o 
  22   3   2      352.90      473.53    113.52 o 
  23   3   2      138.34      162.50     76.90 o 
  24   3   2      113.22      130.81     93.82 o 
  25   3   2       54.51       41.52     96.00 o 
  26   3   2      176.28      290.15    129.36 o 
  27   3   2       44.26      -84.27    129.51 o 
   0   4   2     2443.57     2620.30     99.25 o 
   1   4   2      583.39     1147.27     58.87 o 
   2   4   2     2559.30     2851.91     75.65 o 
   3   4   2     4384.10     4250.04    115.16 o 
   4   4   2      116.95      418.29     80.15 o 
   5   4   2     1455.81     1399.59     54.42 o 
   6   4   2      153.37      256.07     34.52 o 
   7   4   2     2155.38     2036.57     64.99 o 
   8   4   2     2221.98     2019.92     65.80 o 
   9   4   2      338.16      416.37     51.40 o 
  10   4   2     1737.86     1731.23     58.52 o 
  11   4   2      461.97      451.04     46.11 o 
  12   4   2      470.11      508.94     41.02 o 
  13   4   2     1786.73     1754.53     70.20 o 
  14   4   2      366.55      416.51     54.44 o 
  15   4   2      112.85      155.22     52.74 o 
  16   4   2      166.05       34.71     54.48 o 
  17   4   2      855.04      871.29    108.12 o 
  18   4   2      554.32      585.75     73.35 o 
  19   4   2       50.25      101.68     68.04 o 
  20   4   2      432.81      446.12     89.04 o 
  21   4   2      126.48      123.22     89.54 o 
  22   4   2      453.58      276.55    120.81 o 
  23   4   2       30.98      -15.32    118.49 o 
  24   4   2        1.73     -135.27    118.92 o 
  25   4   2      454.14      504.84    137.71 o 
   0   5   2     1202.26     1402.41     75.61 o 
   1   5   2     1067.60     1186.44     52.16 o 
   2   5   2      585.71      860.33     45.64 o 
   3   5   2     1721.02     1801.32     76.65 o 
   4   5   2      403.03      804.63    135.55 o 
   5   5   2     2369.18     2238.34     97.04 o 
   6   5   2      273.62      599.31    186.97 o 
   7   5   2     2669.64     2281.79     87.76 o 
   8   5   2      285.17      418.36     89.43 o 
   9   5   2       72.58       88.78     46.94 o 
  10   5   2      389.34      325.90     48.10 o 
  11   5   2       56.01      -28.06     52.11 o 
  12   5   2       45.70      100.57     54.61 o 
  13   5   2     1322.64     1363.74     97.03 o 
  14   5   2      131.15       75.68     69.39 o 
  15   5   2     1253.67     1233.37    121.27 o 
  16   5   2      139.74      171.47    100.02 o 
  17   5   2      858.26      601.75    117.43 o 
  18   5   2       30.87      -52.80    106.79 o 
  19   5   2       19.43     -104.35    110.67 o 
  20   5   2        6.79      -84.59    116.86 o 
  21   5   2      249.11      129.73    124.56 o 
  22   5   2       17.82     -103.36    146.93 o 
  23   5   2       75.03      122.07    133.10 o 
   0   6   2     1392.23     1395.08    276.38 o 
   1   6   2      327.97      531.08     84.98 o 
   2   6   2     1036.07     1136.92    106.78 o 
   3   6   2      213.03      428.65    101.11 o 
   4   6   2      280.13      299.09     67.76 o 
   5   6   2      727.65      696.91     78.51 o 
   6   6   2       33.90      211.65     66.67 o 
   7   6   2      439.75      350.23     70.90 o 
   8   6   2      991.24     1101.37     90.39 o 
   9   6   2       81.57      153.50     60.46 o 
  10   6   2      349.09      369.98     82.51 o 
  11   6   2       53.06       73.16     76.69 o 
  12   6   2      361.80      231.55     78.94 o 
  13   6   2       37.29      -35.00     76.09 o 
  14   6   2        7.91      -92.09    100.61 o 
  15   6   2      283.44      169.75    108.96 o 
  16   6   2       90.71       63.54    113.28 o 
  17   6   2       20.09       30.53    113.54 o 
  18   6   2      361.67      393.47    126.90 o 
  19   6   2       17.51     -152.85    120.86 o 
   0   7   2     1042.31      875.85    157.23 o 
   1   7   2       58.60      282.16     92.63 o 
   2   7   2      121.78      298.11     78.33 o 
   3   7   2      369.30      480.31    124.06 o 
   4   7   2        3.43      139.75     76.06 o 
   5   7   2      140.59       -4.77     74.60 o 
   6   7   2      151.28      165.82     79.08 o 
   7   7   2      282.48      218.65     79.92 o 
   8   7   2      452.81      636.85    163.28 o 
   9   7   2        8.78      -44.48     81.69 o 
  10   7   2      291.72      256.12    144.17 o 
  11   7   2       28.29       25.29     83.84 o 
  12   7   2      273.55      217.01    114.72 o 
   2   0   3    22883.76    23641.95    875.83 o 
   4   0   3     2856.14     2521.24    107.63 o 
   6   0   3    11366.81     9965.40    263.21 o 
   8   0   3     6613.34     6063.71    192.74 o 
  10   0   3      207.63      273.62     74.37 o 
  12   0   3      548.47      746.62     64.27 o 
  14   0   3    12395.42    11987.49    466.85 o 
  16   0   3     1016.01     1273.79     95.81 o 
  18   0   3     2987.98     3159.86    155.92 o 
  20   0   3     1174.00     1326.11    111.82 o 
  22   0   3      159.76      223.90    141.96 o 
  24   0   3     3791.03     3927.44    292.00 o 
  26   0   3      135.62     -174.06    166.71 o 
  28   0   3      126.72       51.42    145.98 o 
   1   1   3    32874.18    32198.49    685.16 o 
   2   1   3     4281.01     4374.53    118.74 o 
   3   1   3     1503.95     1489.83     55.25 o 
   4   1   3    20427.73    18853.04    492.32 o 
   5   1   3     3682.68     3479.93     98.84 o 
   6   1   3     2560.00     2275.90     80.83 o 
   7   1   3     1566.67     1436.61     59.43 o 
   8   1   3       84.13      109.56     21.56 o 
   9   1   3     8060.22     7113.42    197.60 o 
  10   1   3     2917.08     2824.34     78.43 o 
  11   1   3      559.21      575.01     33.96 o 
  12   1   3      460.56      499.02     34.70 o 
  13   1   3     2558.25     2205.30     77.09 o 
  14   1   3     2157.66     1873.14     72.25 o 
  15   1   3      420.69      371.29     78.12 o 
  16   1   3      245.30      273.15     54.92 o 
  17   1   3      126.18      109.31     47.55 o 
  18   1   3     1327.36     1377.48     80.58 o 
  19   1   3     5611.14     5432.64    197.75 o 
  20   1   3      564.79      771.88     91.75 o 
  21   1   3      514.84      682.54     93.41 o 
  22   1   3       85.98      157.21     79.20 o 
  23   1   3      246.52      383.57     75.42 o 
  24   1   3      364.66      687.57    101.29 o 
  25   1   3      284.58      398.00    102.57 o 
  26   1   3       15.40      -81.57     97.16 o 
  27   1   3       19.83       59.86    103.57 o 
  28   1   3       74.51      -82.52    106.30 o 
  29   1   3      519.46      711.59    106.20 o 
   1   2   3     6709.05     6382.16    198.79 o 
   2   2   3      320.11      527.21     51.86 o 
   3   2   3     4640.05     4227.13    119.44 o 
   4   2   3     1886.57     1661.92     50.31 o 
   5   2   3     1516.80     1530.91     48.16 o 
   6   2   3     5346.59     4787.73    121.01 o 
   7   2   3     3549.16     3488.83     92.02 o 
   8   2   3      308.12      357.41     25.81 o 
   9   2   3    10345.88     9107.83    250.75 o 
  10   2   3      656.32      683.47     50.71 o 
  11   2   3     1569.31     1450.78     61.51 o 
  12   2   3       82.10       52.03     37.17 o 
  13   2   3     4797.62     4118.38    114.14 o 
  14   2   3     2423.06     2233.47     76.23 o 
  15   2   3     2233.98     2199.44     75.90 o 
  16   2   3       60.89       66.50     41.55 o 
  17   2   3      506.36      494.09     56.55 o 
  18   2   3       30.54       45.98     74.38 o 
  19   2   3     1773.75     1841.09     79.67 o 
  20   2   3      223.98      320.00     54.58 o 
  21   2   3      216.10      147.76     55.38 o 
  22   2   3       96.37      102.74     86.11 o 
  23   2   3      658.97      942.16     90.74 o 
  24   2   3      132.61      140.39    102.30 o 
  25   2   3      278.86      325.44     88.25 o 
  26   2   3       16.05     -152.78    101.85 o 
  27   2   3       15.83       32.90    110.97 o 
  28   2   3       41.94      -34.25    355.36 o 
   1   3   3      803.34     1060.15     43.63 o 
   2   3   3     2846.80     2851.36    105.41 o 
   3   3   3      377.67      514.12     41.30 o 
   4   3   3     6874.56     6204.42    173.65 o 
   5   3   3      103.88      175.34     38.78 o 
   6   3   3      614.71      786.85     34.56 o 
   7   3   3      595.96      733.60     34.70 o 
   8   3   3     1622.40     1405.08     49.17 o 
   9   3   3       34.37       36.76     27.35 o 
  10   3   3      475.70      422.83     36.28 o 
  11   3   3      267.03      282.67     33.50 o 
  12   3   3       11.24       15.98     45.07 o 
  13   3   3      460.68      518.00     50.27 o 
  14   3   3     4351.09     4242.24    132.03 o 
  15   3   3      106.73       63.89     52.15 o 
  16   3   3      624.64      691.95     79.24 o 
  17   3   3      454.09      433.11     85.39 o 
  18   3   3     1804.54     2093.57     91.96 o 
  19   3   3      277.10      245.24     60.23 o 
  20   3   3      507.55      528.91     82.53 o 
  21   3   3      374.72      539.34    121.71 o 
  22   3   3      630.36      637.69     91.87 o 
  23   3   3        4.54       46.60     83.73 o 
  24   3   3     1269.36     1480.22    207.22 o 
  25   3   3       71.31      296.10     99.22 o 
  26   3   3       17.48      130.64    121.60 o 
  27   3   3       89.56     -270.04    180.03 o 
   1   4   3      502.43      873.77     39.44 o 
   2   4   3     1430.30     1366.62     52.28 o 
   3   4   3     1240.67     1421.86     54.15 o 
   4   4   3     2936.99     2876.76     85.17 o 
   5   4   3      117.72      322.97     90.62 o 
   6   4   3      979.15     1100.41     51.62 o 
   7   4   3      125.43      129.06     42.06 o 
   8   4   3     1258.29     1335.34     75.29 o 
   9   4   3     2706.33     2465.55    101.60 o 
  10   4   3      937.93     1016.00     87.85 o 
  11   4   3      401.04      429.80     44.94 o 
  12   4   3      900.19      879.74     65.32 o 
  13   4   3     1690.66     1695.89     81.14 o 
  14   4   3      537.01      662.41     64.54 o 
  15   4   3      698.60      660.89     78.23 o 
  16   4   3      332.13      324.88     73.89 o 
  17   4   3       49.32      -16.80     88.65 o 
  18   4   3      175.99      229.10     67.20 o 
  19   4   3      394.26      355.20     90.33 o 
  20   4   3      311.45      271.45     91.35 o 
  21   4   3      212.79      177.80     93.26 o 
  22   4   3       49.49      160.31     94.86 o 
  23   4   3      359.96      428.16    122.15 o 
  24   4   3      323.15       75.93    143.19 o 
  25   4   3      241.64      219.73    131.78 o 
   1   5   3     2153.71     2242.95     68.24 o 
   2   5   3      408.33      550.89     49.75 o 
   3   5   3     1785.28     1642.12     89.98 o 
   4   5   3      260.52      435.74     47.33 o 
   5   5   3      586.36      691.53     64.81 o 
   6   5   3       21.68       58.69     39.84 o 
   7   5   3      623.36      608.94     54.54 o 
   8   5   3      389.58      441.62     52.03 o 
   9   5   3     2082.93     1847.15     80.87 o 
  10   5   3      736.47      583.03     68.44 o 
  11   5   3      116.83      100.76     55.20 o 
  12   5   3      176.90       97.36     57.38 o 
  13   5   3     1144.92      973.78     73.94 o 
  14   5   3       66.81       46.83     59.02 o 
  15   5   3       80.81      -18.50     70.63 o 
  16   5   3       27.64      -50.65     72.21 o 
  17   5   3      194.61       17.82    101.71 o 
  18   5   3       31.38       21.85    107.53 o 
  19   5   3     1053.21     1260.40    145.07 o 
  20   5   3       45.20       59.75     96.73 o 
  21   5   3       69.68       19.18    123.02 o 
  22   5   3        8.07       91.36    161.21 o 
   1   6   3      288.67      354.80     59.42 o 
   2   6   3      208.04      299.90     64.81 o 
   3   6   3        3.39       31.66     53.88 o 
   4   6   3      439.37      419.76     61.80 o 
   5   6   3       36.61       77.50     64.74 o 
   6   6   3      300.30      416.52     73.49 o 
   7   6   3       25.20       73.84     95.43 o 
   8   6   3     1822.84     1460.26     97.91 o 
   9   6   3      175.14      165.49    111.07 o 
  10   6   3      432.89      456.30    102.06 o 
  11   6   3      288.35      382.55     83.35 o 
  12   6   3      108.62       37.97     77.26 o 
  13   6   3       47.34       82.85     80.65 o 
  14   6   3      953.87      813.21    107.91 o 
  15   6   3       23.46     -143.64    103.55 o 
  16   6   3        6.44      -65.81    105.96 o 
  17   6   3       66.02      -92.67    114.64 o 
  18   6   3      205.83      157.67    122.95 o 
   1   7   3       72.08      210.16     77.09 o 
   2   7   3      221.54      267.61     77.42 o 
   3   7   3       82.26      242.99     77.69 o 
   4   7   3      780.35      649.81    104.05 o 
   5   7   3       38.80      162.99     77.18 o 
   6   7   3      192.99      182.69     79.18 o 
   7   7   3       71.68       69.11    120.36 o 
   8   7   3       77.16       56.42    231.54 o 
   9   7   3      246.62      177.12     90.04 o 
  10   7   3       44.46      -94.90     82.48 o 
  11   7   3       34.31       19.97     98.38 o 
  12   7   3       50.87       10.11     87.97 o 
   2   0   4    24675.13    25847.54    958.07 o 
   4   0   4     3072.92     3013.56     99.12 o 
   6   0   4       62.44       39.17     17.78 o 
   8   0   4     7066.37     6172.98    167.95 o 
  10   0   4     8364.59     7635.69    242.32 o 
  12   0   4     5366.89     5198.83    213.86 o 
  14   0   4        1.32      -13.71     50.84 o 
  16   0   4       53.08       32.38     61.30 o 
  18   0   4     1328.14     1446.21    103.88 o 
  20   0   4     3492.64     3802.60    272.79 o 
  22   0   4     2197.96     2327.17    212.76 o 
  24   0   4      100.99      140.97    159.31 o 
  26   0   4      561.74      664.01    197.35 o 
  28   0   4      361.10      435.81    206.15 o 
   0   1   4    12741.17    12669.75    385.27 o 
   1   1   4     1551.08     1536.60     61.30 o 
   2   1   4     2488.90     2426.34     58.05 o 
   3   1   4    11042.46    10270.75    271.95 o 
   4   1   4      154.19      121.49     20.54 o 
   5   1   4     3920.03     3629.52    103.59 o 
   6   1   4      381.88      476.61     34.02 o 
   7   1   4     6359.74     5708.79    158.08 o 
   8   1   4     5804.19     5533.88    138.96 o 
   9   1   4      431.12      458.25     30.23 o 
  10   1   4     3011.58     2789.18     90.17 o 
  11   1   4     1084.33     1044.45     51.93 o 
  12   1   4     1344.88     1309.66     60.43 o 
  13   1   4     3210.96     2782.90     94.38 o 
  14   1   4       42.64        0.15     31.54 o 
  15   1   4     2640.08     2333.89     83.81 o 
  16   1   4       70.58       78.26     51.41 o 
  17   1   4      635.56      747.89     71.84 o 
  18   1   4     1359.16     1422.96     94.28 o 
  19   1   4       84.61       53.37     65.35 o 
  20   1   4      790.70      863.89     86.24 o 
  21   1   4      491.93      437.61     81.57 o 
  22   1   4       21.84       37.15    106.67 o 
  23   1   4      430.88      639.04    212.04 o 
  24   1   4      129.51      358.04    156.58 o 
  25   1   4      824.98     1159.75    116.07 o 
  26   1   4      234.44      494.01    108.01 o 
  27   1   4      349.78      482.02    113.47 o 
  28   1   4       54.70      -49.13    109.27 o 
  29   1   4       74.03      109.82    116.04 o 
   0   2   4     2759.45     3057.02    199.57 o 
   1   2   4     2634.27     2864.48     98.36 o 
   2   2   4     3534.21     4300.84    245.98 o 
   3   2   4    11525.91    11045.54    294.69 o 
   4   2   4      812.63     1104.61     56.71 o 
   5   2   4     3247.06     2972.30     81.04 o 
   6   2   4      344.32      515.48     29.57 o 
   7   2   4     4127.02     3663.15     96.98 o 
   8   2   4     1627.07     1606.37     52.78 o 
   9   2   4       83.55      108.57     32.39 o 
  10   2   4       46.71      -31.15     33.17 o 
  11   2   4     1171.50     1186.77     59.92 o 
  12   2   4      269.10      295.81     38.63 o 
  13   2   4     2117.62     1860.60     73.87 o 
  14   2   4      111.99       94.10     52.22 o 
  15   2   4     2343.65     2266.08     90.03 o 
  16   2   4      911.23      965.91     78.61 o 
  17   2   4     3125.62     2748.81    121.87 o 
  18   2   4      494.31      523.31     75.00 o 
  19   2   4       16.04      -99.81     66.54 o 
  20   2   4       56.51       86.24     63.44 o 
  21   2   4     1276.27     1398.74     91.59 o 
  22   2   4      310.46      479.93     64.38 o 
  23   2   4      286.90      350.13    108.90 o 
  24   2   4        5.66       29.15     97.03 o 
  25   2   4     1127.63     1553.48    129.92 o 
  26   2   4       96.25      354.23    111.98 o 
  27   2   4      172.47      254.89    115.39 o 
  28   2   4       11.23      -15.66    115.70 o 
   0   3   4     4505.64     5117.41    170.90 o 
   1   3   4     1889.91     2416.38    110.41 o 
   2   3   4     5639.50     5486.48    156.02 o 
   3   3   4      620.23      930.79     96.52 o 
   4   3   4      162.53      215.14     30.40 o 
   5   3   4      581.08      647.88     39.93 o 
   6   3   4        8.46        7.01     22.04 o 
   7   3   4      447.91      464.51     30.76 o 
   8   3   4     3741.72     3349.35     91.27 o 
   9   3   4       94.31      151.85     28.63 o 
  10   3   4     3122.13     2909.96     83.69 o 
  11   3   4       13.03      -17.01     42.43 o 
  12   3   4     2921.28     2793.48     95.94 o 
  13   3   4      451.54      446.83     47.84 o 
  14   3   4       63.45       10.57     42.42 o 
  15   3   4      130.16       20.03     45.41 o 
  16   3   4      211.82      145.14     45.09 o 
  17   3   4      160.89      157.53     52.27 o 
  18   3   4     1118.20     1218.35     72.50 o 
  19   3   4      180.20      144.71     68.03 o 
  20   3   4     1213.88     1206.91    130.09 o 
  21   3   4        7.06       41.95     70.61 o 
  22   3   4      194.27      275.30    119.39 o 
  23   3   4      120.65       16.53     91.87 o 
  24   3   4      199.65      167.46     92.03 o 
  25   3   4      134.84       56.97     95.30 o 
  26   3   4      397.47      427.49    134.75 o 
  27   3   4       14.93      120.62    190.41 o 
   0   4   4     2272.41     2587.85    101.51 o 
   1   4   4      759.26     1297.20     70.65 o 
   2   4   4     2206.36     2313.11     66.64 o 
   3   4   4     2946.53     2594.92     79.80 o 
   4   4   4      133.92      302.07     63.44 o 
   5   4   4      678.01      762.49     45.55 o 
   6   4   4      550.40      654.76     45.44 o 
   7   4   4      802.79      911.99     50.10 o 
   8   4   4     2455.52     2224.03     75.13 o 
   9   4   4      187.54      209.36     38.92 o 
  10   4   4      577.53      641.83     53.14 o 
  11   4   4       82.54       31.42     61.74 o 
  12   4   4      796.25      879.10     74.45 o 
  13   4   4      702.09      719.65     72.09 o 
  14   4   4       71.09       48.47     60.52 o 
  15   4   4      328.07      343.97     67.44 o 
  16   4   4      178.37      211.31     66.38 o 
  17   4   4       62.58       50.94     80.46 o 
  18   4   4      988.84      946.10    135.94 o 
  19   4   4       10.87      -77.56     66.36 o 
  20   4   4      221.24      251.80    100.21 o 
  21   4   4      143.04      168.40     93.56 o 
  22   4   4       59.30      -20.48     94.51 o 
  23   4   4      284.83      362.40    107.55 o 
  24   4   4       27.03       29.06    100.64 o 
  25   4   4       49.39      135.40    129.91 o 
   0   5   4     2105.88     1954.20     90.68 o 
   1   5   4      563.93      851.63     65.71 o 
   2   5   4     1166.36     1286.73     60.82 o 
   3   5   4     1297.99     1607.56     59.59 o 
   4   5   4       29.54      461.43     91.80 o 
   5   5   4     2609.39     2367.78     80.94 o 
   6   5   4       76.96      176.93     47.49 o 
   7   5   4     1019.51     1068.12     58.96 o 
   8   5   4      141.02      174.13     44.24 o 
   9   5   4       19.07      -45.60     57.90 o 
  10   5   4      114.47       73.09     61.59 o 
  11   5   4        2.60       36.41     62.43 o 
  12   5   4      113.19      109.42     66.20 o 
  13   5   4     1568.38     1338.31     92.63 o 
  14   5   4      150.56      106.08     62.48 o 
  15   5   4      721.04      671.78     73.44 o 
  16   5   4        0.39      -71.42     75.47 o 
  17   5   4       99.22      102.46     80.96 o 
  18   5   4       43.44      -90.92    110.16 o 
  19   5   4       10.80       19.08    115.50 o 
  20   5   4       90.49      131.81    100.80 o 
  21   5   4       81.15      -18.99    100.86 o 
  22   5   4       17.12       -4.61    103.82 o 
   0   6   4      773.30      949.17    101.73 o 
   1   6   4      139.55      467.90     71.41 o 
   2   6   4     1495.65     1573.09     86.04 o 
   3   6   4      425.88      641.02     98.78 o 
   4   6   4      568.17      630.76     65.98 o 
   5   6   4       62.31      103.07     56.58 o 
   6   6   4       39.75       21.66     56.09 o 
   7   6   4      461.45      292.50     77.86 o 
   8   6   4      497.37      561.35    104.00 o 
   9   6   4      398.71      192.50     96.53 o 
  10   6   4      594.03      374.42    101.62 o 
  11   6   4      395.66      235.06    100.01 o 
  12   6   4      689.80      601.32     92.68 o 
  13   6   4      128.42       33.57     80.10 o 
  14   6   4       49.97      -64.99     81.18 o 
  15   6   4      134.35      253.05     88.25 o 
  16   6   4       64.54       25.43    114.29 o 
  17   6   4        0.52      -51.44    110.27 o 
  18   6   4      150.89      195.81    117.54 o 
   0   7   4      186.60      283.54    173.28 o 
   1   7   4       40.42      229.39     67.04 o 
   2   7   4      926.11      769.72    125.85 o 
   3   7   4      281.48      341.39     70.12 o 
   4   7   4      117.56      183.70     78.27 o 
   5   7   4       90.94       94.69     90.10 o 
   6   7   4      326.74      165.60    101.21 o 
   7   7   4      200.24      135.02    120.73 o 
   8   7   4      345.82      489.62    112.68 o 
   9   7   4       27.04      133.98    186.59 o 
  10   7   4      566.47      494.28     97.81 o 
  11   7   4       12.16      -69.99    114.96 o 
   2   0   5     8013.22     8143.35    310.56 o 
   4   0   5     4853.88     4909.94    195.60 o 
   6   0   5     5339.20     4885.77    157.48 o 
   8   0   5     4774.38     4602.35    128.68 o 
  10   0   5      161.37      148.38     32.39 o 
  12   0   5     2725.99     2323.39     92.77 o 
  14   0   5     4301.48     4381.94    189.90 o 
  16   0   5     4094.62     4077.91    183.79 o 
  18   0   5      803.13      928.45    153.02 o 
  20   0   5      356.19      630.55    153.39 o 
  22   0   5     1009.48     1122.32    188.54 o 
  24   0   5      607.28      749.21    188.37 o 
  26   0   5      580.60      920.59    208.04 o 
  28   0   5      189.53      408.69    200.19 o 
   1   1   5     2881.66     2836.69     68.12 o 
   2   1   5      749.13      801.10     56.11 o 
   3   1   5     1802.60     1670.38     56.49 o 
   4   1   5     5419.08     5077.65    141.02 o 
   5   1   5      149.27      219.49     26.33 o 
   6   1   5     2874.25     2597.83     81.24 o 
   7   1   5      959.91      890.97     58.83 o 
   8   1   5      197.37      160.57     26.36 o 
   9   1   5     5070.51     4818.30    124.75 o 
  10   1   5      190.67      249.42     27.08 o 
  11   1   5     5707.61     5319.24    137.21 o 
  12   1   5     1277.73     1327.28     62.87 o 
  13   1   5      307.56      343.85     44.16 o 
  14   1   5     1052.43     1118.79     63.34 o 
  15   1   5      858.04      981.55     75.18 o 
  16   1   5      941.30      872.54     71.73 o 
  17   1   5     1839.55     1857.65    128.88 o 
  18   1   5      391.76      419.81     67.43 o 
  19   1   5     1897.56     2062.06    201.44 o 
  20   1   5       18.69      -51.92     89.92 o 
  21   1   5      587.89      915.65    123.38 o 
  22   1   5       84.36      305.47    112.84 o 
  23   1   5       94.31       75.09    113.59 o 
  24   1   5      177.42      305.31    186.60 o 
  25   1   5      133.51      116.49    128.82 o 
  26   1   5      333.03      442.04    139.71 o 
  27   1   5      415.52      622.38    117.81 o 
  28   1   5       31.12      -11.32    111.57 o 
   1   2   5     2475.42     2346.40     74.78 o 
   2   2   5     1544.03     1865.67     55.47 o 
   3   2   5     4478.67     4776.10    119.83 o 
   4   2   5     4193.47     4188.38    107.53 o 
   5   2   5     1659.71     1679.52     61.39 o 
   6   2   5     1149.86     1272.76     53.63 o 
   7   2   5     3696.73     3494.75     94.71 o 
   8   2   5      683.68      816.88     38.10 o 
   9   2   5     4225.41     3994.87    121.08 o 
  10   2   5      576.06      664.11     46.24 o 
  11   2   5     3504.39     3144.77    179.66 o 
  12   2   5      981.31     1098.93     80.66 o 
  13   2   5      385.78      298.99     49.18 o 
  14   2   5      105.44       -4.78     55.92 o 
  15   2   5      853.97      909.79     65.76 o 
  16   2   5      306.62      379.46     58.68 o 
  17   2   5     2770.18     2432.09     99.91 o 
  18   2   5      174.41      258.13     71.42 o 
  19   2   5      556.25      670.50     83.00 o 
  20   2   5       23.37       19.12     87.53 o 
  21   2   5      532.84      603.97     89.44 o 
  22   2   5       31.18     -123.83     82.55 o 
  23   2   5      125.44       38.63     92.33 o 
  24   2   5       85.24      103.15    100.56 o 
  25   2   5      270.43      232.85    108.97 o 
  26   2   5      116.16      244.12    113.51 o 
  27   2   5      316.61      437.07    124.20 o 
  28   2   5        1.46      121.59    119.36 o 
   1   3   5      126.72      258.48     31.90 o 
   2   3   5     1805.84     1791.72     86.66 o 
   3   3   5      307.75      507.93     38.12 o 
   4   3   5     2895.82     2813.36     90.12 o 
   5   3   5      431.94      556.79     76.14 o 
   6   3   5     4213.73     4039.59    121.31 o 
   7   3   5      156.04      252.28     73.03 o 
   8   3   5     2456.28     2231.38     77.64 o 
   9   3   5      598.13      625.28     40.37 o 
  10   3   5      890.49     1006.31     59.57 o 
  11   3   5      358.46      398.46     49.03 o 
  12   3   5     3698.81     3402.45    113.36 o 
  13   3   5       79.09       85.46     44.57 o 
  14   3   5     2410.73     2261.01     82.80 o 
  15   3   5       42.88       19.83     43.63 o 
  16   3   5     1807.38     1820.46     73.30 o 
  17   3   5       13.40      -51.15     47.36 o 
  18   3   5      242.86      160.45     63.45 o 
  19   3   5       43.08      115.65     58.72 o 
  20   3   5      275.74      314.27     63.06 o 
  21   3   5       95.61      165.75     63.14 o 
  22   3   5      991.80      964.69     91.70 o 
  23   3   5       48.98      -39.53     78.40 o 
  24   3   5      669.90      719.65    112.03 o 
  25   3   5       15.06     -152.60    101.73 o 
  26   3   5      391.94      428.80    133.95 o 
   1   4   5      870.63     1037.84     46.05 o 
   2   4   5     1022.05     1221.50     49.59 o 
   3   4   5      752.81      961.20     77.39 o 
   4   4   5      848.83     1047.37     53.04 o 
   5   4   5        3.69      139.31     36.25 o 
   6   4   5     2508.95     2246.40     81.39 o 
   7   4   5     1296.62     1397.50     64.60 o 
   8   4   5     1226.02     1255.27     69.07 o 
   9   4   5      404.89      382.96     56.14 o 
  10   4   5      189.79      107.84     52.98 o 
  11   4   5     1783.25     1722.61     87.41 o 
  12   4   5     1061.86     1141.72     96.74 o 
  13   4   5      421.02      314.08     65.62 o 
  14   4   5     1041.66      884.60     80.60 o 
  15   4   5      148.26       75.40     64.70 o 
  16   4   5      769.86      787.00     81.13 o 
  17   4   5      193.42      224.41     80.25 o 
  18   4   5       91.27       67.85     75.53 o 
  19   4   5      624.66      581.26     86.10 o 
  20   4   5      137.01      112.74    175.69 o 
  21   4   5      468.76      316.21    115.50 o 
  22   4   5      242.89      280.71    115.50 o 
  23   4   5       49.17       92.97    119.19 o 
  24   4   5        7.76      -51.09    116.94 o 
   1   5   5     2201.87     1937.34     65.34 o 
   2   5   5      104.31      453.00    126.31 o 
   3   5   5      558.69      680.85     45.29 o 
   4   5   5       36.84      155.75     39.63 o 
   5   5   5       21.32      -41.13     39.31 o 
   6   5   5       16.11      124.15     53.75 o 
   7   5   5     1673.28     1614.19     70.26 o 
   8   5   5      601.03      648.08     62.20 o 
   9   5   5     1693.32     1623.54    128.27 o 
  10   5   5      124.49       54.11     64.39 o 
  11   5   5     1003.10      977.92     85.93 o 
  12   5   5      316.56      196.62     70.91 o 
  13   5   5      109.40       38.40     69.40 o 
  14   5   5      137.54       91.12     64.15 o 
  15   5   5      133.82       86.10     74.02 o 
  16   5   5       49.57      -24.06     66.31 o 
  17   5   5      574.79      523.36     76.18 o 
  18   5   5      209.40      232.82     86.12 o 
  19   5   5      341.50      362.84    103.07 o 
  20   5   5       71.69      102.83    102.47 o 
  21   5   5      575.54      487.18    112.68 o 
   1   6   5      355.06      456.91     62.30 o 
   2   6   5      399.15      445.75     62.47 o 
   3   6   5       14.41      156.56     57.09 o 
   4   6   5     1002.77     1126.08     77.79 o 
   5   6   5       76.12      246.11     82.88 o 
   6   6   5      593.38      631.44     85.03 o 
   7   6   5       92.66        1.14     68.31 o 
   8   6   5      128.59      101.84     91.65 o 
   9   6   5      210.17      188.17    113.45 o 
  10   6   5      270.67      231.85     99.13 o 
  11   6   5      558.82      409.23    105.18 o 
  12   6   5      468.98      399.79     89.73 o 
  13   6   5      137.49      117.36     86.86 o 
  14   6   5      131.73       23.42     87.19 o 
  15   6   5      116.43       77.38     86.69 o 
  16   6   5      562.34      496.30     97.41 o 
  17   6   5       35.65      -53.53    162.40 o 
   1   7   5      135.94      151.92     66.33 o 
   2   7   5      263.85      221.40     67.84 o 
   3   7   5        2.72       94.12     66.03 o 
   4   7   5      482.01      362.38     85.30 o 
   5   7   5        2.67      140.22     99.83 o 
   6   7   5      886.36      788.02    121.03 o 
   7   7   5       29.83        8.94    100.75 o 
   8   7   5      235.69      144.30    157.55 o 
   9   7   5      129.54       60.40    117.14 o 
  10   7   5       52.00       50.09    109.75 o 
   0   0   6    25905.75    29692.27   1532.26 o 
   2   0   6     1391.32     1484.34     77.92 o 
   4   0   6     4282.47     4309.23    176.62 o 
   6   0   6     9746.61     9359.60    291.63 o 
   8   0   6     1264.69     1307.66    106.05 o 
  10   0   6     5891.93     5067.76    167.26 o 
  12   0   6      700.71      816.85     56.56 o 
  14   0   6     1549.65     1729.00    115.41 o 
  16   0   6     1426.98     1442.72    169.78 o 
  18   0   6      763.15      863.77    153.47 o 
  20   0   6     1827.34     2225.38    225.23 o 
  22   0   6      378.72      600.42    169.48 o 
  24   0   6      162.21      272.24    174.04 o 
  26   0   6      180.04      135.46    185.80 o 
  28   0   6      543.34      942.33    228.37 o 
   0   1   6     2159.50     2135.93     71.25 o 
   1   1   6     1673.42     1645.11     69.78 o 
   2   1   6       48.12       93.98     21.12 o 
   3   1   6     1460.10     1399.69     46.80 o 
   4   1   6     3630.13     3659.31    107.74 o 
   5   1   6    11152.47    10663.69    285.85 o 
   6   1   6     1757.03     1719.37     63.03 o 
   7   1   6     3331.30     3242.92     89.82 o 
   8   1   6      846.25     1003.44     43.89 o 
   9   1   6     1948.08     1930.23     63.88 o 
  10   1   6      730.76      802.78     42.90 o 
  11   1   6     1343.34     1410.58     49.83 o 
  12   1   6      237.45      194.44     32.45 o 
  13   1   6     2963.41     2783.15    100.29 o 
  14   1   6     1034.19     1111.99     64.55 o 
  15   1   6     2789.26     2534.84     95.40 o 
  16   1   6     1471.04     1458.95     77.44 o 
  17   1   6      444.44      473.65     59.39 o 
  18   1   6      357.27      528.41     97.30 o 
  19   1   6      207.63      306.72    100.07 o 
  20   1   6      299.24      254.14    118.48 o 
  21   1   6       67.38       27.08    104.81 o 
  22   1   6      325.39      503.29    122.56 o 
  23   1   6      844.17     1250.01    204.28 o 
  24   1   6       60.03      207.77    125.21 o 
  25   1   6      135.16      127.47    132.02 o 
  26   1   6       77.02      374.59    140.87 o 
  27   1   6      362.63      542.60    152.02 o 
  28   1   6      284.36      333.34    150.37 o 
   0   2   6     8653.38     7930.18    213.44 o 
   1   2   6     1408.40     2023.06    110.06 o 
   2   2   6      703.94     1155.26     81.03 o 
   3   2   6     4806.86     4933.57    124.77 o 
   4   2   6      655.16      971.72     75.16 o 
   5   2   6     8847.27     8120.63    198.20 o 
   6   2   6      716.38      836.95     40.75 o 
   7   2   6       14.57       -8.58     26.97 o 
   8   2   6      338.63      436.90     32.15 o 
   9   2   6      670.05      792.28     50.17 o 
  10   2   6     1046.63     1117.96     62.36 o 
  11   2   6      559.80      670.39     50.18 o 
  12   2   6      202.40      193.80     41.94 o 
  13   2   6      983.38     1009.76     65.60 o 
  14   2   6      172.57      210.93     52.69 o 
  15   2   6     1814.10     1881.71     85.79 o 
  16   2   6      180.98      181.20     57.27 o 
  17   2   6     1926.13     1983.77     92.90 o 
  18   2   6      461.94      443.84     67.35 o 
  19   2   6       74.65       44.84     72.03 o 
  20   2   6      632.31      615.47    117.20 o 
  21   2   6      329.30      434.96    120.36 o 
  22   2   6      132.04      430.30    125.98 o 
  23   2   6     1336.85     1777.19    168.26 o 
  24   2   6        5.58     -116.48    125.20 o 
  25   2   6       38.79       74.28    105.67 o 
  26   2   6       12.37      -47.45    121.76 o 
  27   2   6      287.13      439.13    123.95 o 
   0   3   6    11544.54    10611.75    404.79 o 
   1   3   6       36.85      482.63     48.56 o 
   2   3   6      537.26      719.52     73.15 o 
   3   3   6      974.59     1076.60     61.50 o 
   4   3   6     1607.27     1533.29     62.24 o 
   5   3   6      606.93      670.05     44.74 o 
   6   3   6     1446.44     1347.24     61.39 o 
   7   3   6      228.53      354.78     53.95 o 
   8   3   6     1496.77     1541.41     76.22 o 
   9   3   6       37.19       94.98     40.78 o 
  10   3   6     6075.87     5611.68    167.48 o 
  11   3   6      492.75      687.77     56.78 o 
  12   3   6      276.96      263.08     51.03 o 
  13   3   6      301.31      325.16     65.61 o 
  14   3   6       51.64      -32.68     53.48 o 
  15   3   6       78.90       37.78     51.69 o 
  16   3   6      737.58      743.08     64.83 o 
  17   3   6      398.32      323.78     60.20 o 
  18   3   6      562.41      659.44     81.13 o 
  19   3   6       21.06       30.39     53.93 o 
  20   3   6      655.66      658.64     70.50 o 
  21   3   6       20.44       20.16     69.86 o 
  22   3   6      336.71      387.20    121.97 o 
  23   3   6      109.24       57.44    101.54 o 
  24   3   6       38.71       10.37    171.42 o 
  25   3   6      105.63      -14.80    203.08 o 
  26   3   6        1.38      -76.33    144.63 o 
   0   4   6     6013.23     5623.05    216.38 o 
   1   4   6     4775.75     4496.35    163.70 o 
   2   4   6      628.85      885.25    122.75 o 
   3   4   6      654.20      933.39    105.06 o 
   4   4   6      529.50      686.67     50.60 o 
   5   4   6     1490.11     1653.42     71.26 o 
   6   4   6     1112.75     1292.35     64.47 o 
   7   4   6      499.03      580.73     64.84 o 
   8   4   6      259.61      371.27     55.77 o 
   9   4   6      364.74      395.02     58.10 o 
  10   4   6     1144.89     1384.48     83.89 o 
  11   4   6      497.57      463.16     65.34 o 
  12   4   6      616.43      550.54     68.05 o 
  13   4   6       31.42      110.62     76.40 o 
  14   4   6      296.09      296.78     69.65 o 
  15   4   6     1043.97     1103.58     90.63 o 
  16   4   6      448.41      474.91     76.85 o 
  17   4   6      252.61      106.44     80.33 o 
  18   4   6      266.60      169.77     69.22 o 
  19   4   6       85.57       -2.71     67.69 o 
  20   4   6      828.12      803.74    110.51 o 
  21   4   6      125.23       90.52    111.64 o 
  22   4   6      122.66       70.73    117.08 o 
  23   4   6      309.49      253.77    127.07 o 
   0   5   6       17.97      132.46     52.48 o 
   1   5   6      411.00      481.28     42.77 o 
   2   5   6        5.81       93.33     37.46 o 
   3   5   6      150.98      208.13     39.55 o 
   4   5   6      339.50      525.67     49.55 o 
   5   5   6     2844.64     2645.36     89.01 o 
   6   5   6       80.24      179.77     59.85 o 
   7   5   6      837.53      833.44     76.87 o 
   8   5   6        1.83        2.33     53.06 o 
   9   5   6      541.98      574.18     64.79 o 
  10   5   6        4.31       26.31     59.36 o 
  11   5   6      641.97      630.37     69.08 o 
  12   5   6      413.17      230.68     74.99 o 
  13   5   6      467.92      524.17    100.96 o 
  14   5   6      180.33       33.17     66.30 o 
  15   5   6      911.89      744.94     79.25 o 
  16   5   6      260.49       87.76     71.35 o 
  17   5   6      403.75      247.58     75.45 o 
  18   5   6      104.60       96.86     72.97 o 
  19   5   6        2.33     -114.04     76.03 o 
  20   5   6      100.70      121.44    102.98 o 
   0   6   6     1771.64     1756.82    372.68 o 
   1   6   6        7.38      230.61    129.91 o 
   2   6   6      103.07      241.21     59.58 o 
   3   6   6      396.70      503.30     65.04 o 
   4   6   6      183.84      414.34     73.98 o 
   5   6   6      305.61      363.82     74.71 o 
   6   6   6      494.59      412.79     78.54 o 
   7   6   6      189.31      283.54    115.08 o 
   8   6   6      311.19      253.70     79.32 o 
   9   6   6        6.91      -90.72     73.63 o 
  10   6   6      475.39      621.86    114.02 o 
  11   6   6       31.23      -79.92     97.95 o 
  12   6   6       66.19       23.63    101.17 o 
  13   6   6      230.27      164.04     90.15 o 
  14   6   6      146.33       60.55     90.60 o 
  15   6   6       28.64       62.51    110.13 o 
  16   6   6      137.49      -63.84     88.79 o 
   0   7   6      486.22      629.96    108.28 o 
   1   7   6      429.22      414.78     71.63 o 
   2   7   6       98.77      175.34     67.55 o 
   3   7   6      183.48      117.20     79.82 o 
   4   7   6      121.05      181.70     83.47 o 
   5   7   6      223.47      321.16     88.17 o 
   6   7   6       94.98      154.12     85.14 o 
   7   7   6       14.76       74.08    105.55 o 
   8   7   6      148.28      -53.61    106.43 o 
   2   0   7     3165.19     3411.96    146.09 o 
   4   0   7     4459.70     4183.93    175.50 o 
   6   0   7     6211.15     5745.30    186.88 o 
   8   0   7     1450.52     1431.15     77.23 o 
  10   0   7      173.26      142.54     31.50 o 
  12   0   7     4769.62     4523.27    201.96 o 
  14   0   7     3068.34     2992.52    155.78 o 
  16   0   7     3352.65     2880.45    159.55 o 
  18   0   7      759.86      792.42    154.70 o 
  20   0   7       69.70      124.55    144.19 o 
  22   0   7     2218.12     2461.12    234.85 o 
  24   0   7      119.43      142.41    173.44 o 
  26   0   7      419.74      553.96    201.27 o 
   1   1   7     9243.63     9329.08    205.52 o 
   2   1   7     1903.62     2307.41    154.30 o 
   3   1   7     1570.03     1623.29     54.04 o 
   4   1   7     2039.58     2045.17     71.33 o 
   5   1   7      302.24      294.07     32.62 o 
   6   1   7     2686.42     2518.18     83.47 o 
   7   1   7     2680.24     2582.14     77.94 o 
   8   1   7      375.07      474.43     36.29 o 
   9   1   7      705.77      774.27     43.54 o 
  10   1   7       34.64      -22.00     41.46 o 
  11   1   7     2938.05     2882.93     88.03 o 
  12   1   7      645.92      715.64     41.00 o 
  13   1   7      949.34     1047.44     55.43 o 
  14   1   7      774.01      896.32     61.80 o 
  15   1   7      913.06     1023.70     84.09 o 
  16   1   7     1516.12     1543.82    110.15 o 
  17   1   7     1669.31     1841.83    141.78 o 
  18   1   7      497.09      528.11    104.47 o 
  19   1   7      234.48      246.09    157.27 o 
  20   1   7       56.67       90.62    119.42 o 
  21   1   7     2016.99     2186.42    168.73 o 
  22   1   7      365.55      543.24    128.34 o 
  23   1   7      345.14      625.94    133.82 o 
  24   1   7      294.31      412.48    180.57 o 
  25   1   7       58.65      149.19    136.67 o 
  26   1   7      343.69      445.65    190.71 o 
  27   1   7      194.36     -174.63    187.92 o 
   1   2   7     6845.54     6596.03    128.22 o 
   2   2   7      287.35      786.81    102.76 o 
   3   2   7      781.01     1023.53     53.90 o 
   4   2   7      881.12     1119.31     46.31 o 
   5   2   7      422.75      530.34     60.26 o 
   6   2   7      232.38      251.20     31.56 o 
   7   2   7     4316.32     3967.44    107.94 o 
   8   2   7      279.54      275.71     35.61 o 
   9   2   7     2239.59     2217.67     73.56 o 
  10   2   7      142.25      152.02     41.20 o 
  11   2   7     4113.97     3711.43    125.52 o 
  12   2   7      520.02      465.67     52.01 o 
  13   2   7      488.39      544.02     48.94 o 
  14   2   7       98.44       15.82     52.92 o 
  15   2   7       15.91      -77.93     51.95 o 
  16   2   7     1114.91     1043.19     74.99 o 
  17   2   7      757.15      903.92     80.50 o 
  18   2   7       23.97      -62.00     75.45 o 
  19   2   7     1147.09     1100.20    134.62 o 
  20   2   7       98.29      138.89    153.40 o 
  21   2   7     1312.39     1530.56    203.63 o 
  22   2   7      267.84      403.20    126.66 o 
  23   2   7       33.99      -96.79    225.16 o 
  24   2   7       20.87      269.28    139.94 o 
  25   2   7       58.21     -204.19    136.13 o 
  26   2   7      192.16      191.46    118.44 o 
   1   3   7      393.98      571.48     58.60 o 
   2   3   7     2525.98     2547.77    100.12 o 
   3   3   7      198.41      356.76     45.00 o 
   4   3   7     2309.68     2215.41     93.01 o 
   5   3   7      528.96      702.37     50.58 o 
   6   3   7     3122.38     2907.67     87.35 o 
   7   3   7      350.39      468.95     80.40 o 
   8   3   7      125.30      184.49     44.69 o 
   9   3   7       83.65      103.13     44.52 o 
  10   3   7      256.21      252.78     49.51 o 
  11   3   7      753.88      689.71     59.30 o 
  12   3   7     1550.07     1565.26     79.56 o 
  13   3   7       50.00       -2.62     50.10 o 
  14   3   7      507.98      472.60     63.58 o 
  15   3   7        6.05       10.03     53.12 o 
  16   3   7     1904.76     1901.11     90.03 o 
  17   3   7       10.57      -74.99     56.61 o 
  18   3   7      165.02       25.44     59.64 o 
  19   3   7      517.81      462.05     68.32 o 
  20   3   7        7.55       94.04     74.45 o 
  21   3   7       59.15      -86.81     86.25 o 
  22   3   7      781.10      744.54    118.81 o 
  23   3   7        5.27      -68.87     92.45 o 
  24   3   7      220.49      305.11    148.05 o 
  25   3   7       25.95     -182.47    230.78 o 
   1   4   7      737.74      808.23     50.44 o 
   2   4   7        1.42      186.80     48.39 o 
   3   4   7     1100.66     1084.85     55.40 o 
   4   4   7     1366.81     1374.51     67.63 o 
   5   4   7      154.92      290.65     95.66 o 
   6   4   7     1647.80     1572.51     72.62 o 
   7   4   7      246.65      284.28     55.22 o 
   8   4   7      118.35       27.34     52.80 o 
   9   4   7      867.26      875.42     72.64 o 
  10   4   7      261.09      240.39     59.05 o 
  11   4   7     3070.43     2750.24    117.60 o 
  12   4   7      902.69      955.68     79.85 o 
  13   4   7      164.97       39.46     61.60 o 
  14   4   7      912.99      871.71    101.57 o 
  15   4   7       31.26       23.24     69.86 o 
  16   4   7      379.09      400.40     80.10 o 
  17   4   7      447.58      370.17     72.76 o 
  18   4   7       10.29      -98.67     65.78 o 
  19   4   7       67.28      105.81     71.28 o 
  20   4   7       11.62      -95.87     71.88 o 
  21   4   7      361.53      247.60     90.44 o 
  22   4   7      161.99      216.88    190.09 o 
  23   4   7        5.31      186.06    201.84 o 
   1   5   7     1781.62     1723.02     66.44 o 
   2   5   7      151.63      490.88    116.40 o 
   3   5   7      294.96      463.00     45.46 o 
   4   5   7       54.78      144.05     40.77 o 
   5   5   7       25.87       38.59     40.20 o 
   6   5   7      441.31      453.47     59.91 o 
   7   5   7      936.72     1035.88     72.45 o 
   8   5   7       17.41       74.72     55.31 o 
   9   5   7      677.98      526.47     66.22 o 
  10   5   7      113.72      113.05     60.83 o 
  11   5   7      692.06      610.01     72.34 o 
  12   5   7      161.27       53.43     63.98 o 
  13   5   7       98.80       14.76     76.49 o 
  14   5   7       56.66       23.40     69.56 o 
  15   5   7      248.63      201.30     71.39 o 
  16   5   7      138.60       88.60     72.98 o 
  17   5   7      810.90      637.22     83.43 o 
  18   5   7       50.63       -0.92     71.72 o 
  19   5   7      270.81      304.29     75.08 o 
   1   6   7      232.55      322.07     47.46 o 
   2   6   7      307.97      271.84     47.35 o 
   3   6   7      172.67      233.85     46.96 o 
   4   6   7      664.22      611.78     58.22 o 
   5   6   7      179.24      214.66     55.23 o 
   6   6   7      726.52      756.34     62.20 o 
   7   6   7       81.14      112.18     52.41 o 
   8   6   7      171.61       95.89     63.32 o 
   9   6   7      145.58      120.12     64.61 o 
  10   6   7       31.64       18.21     65.00 o 
  11   6   7       47.12       24.38    103.17 o 
  12   6   7      708.60      491.88    221.41 o 
  13   6   7       60.23      -19.81    126.87 o 
  14   6   7       95.49       30.53     93.47 o 
  15   6   7       13.99      -42.71     95.31 o 
   1   7   7      238.65      292.64     70.78 o 
   2   7   7      389.77      298.57     89.21 o 
   3   7   7       23.67       49.00     81.03 o 
   4   7   7       91.04      110.64     83.44 o 
   5   7   7       51.32     -103.36     80.70 o 
   0   0   8     3344.34     4075.95    171.56 o 
   2   0   8     6553.37     7185.91    284.21 o 
   4   0   8     1246.82     1400.56     88.26 o 
   6   0   8      850.03      952.85     55.79 o 
   8   0   8     3492.01     3057.20    113.41 o 
  10   0   8    10009.79     9924.74    314.47 o 
  12   0   8     1956.80     1979.54    122.97 o 
  14   0   8      764.28      863.72     99.07 o 
  16   0   8       33.07       47.50     89.99 o 
  18   0   8     2106.49     2163.94    223.67 o 
  20   0   8      653.69      802.95    178.78 o 
  22   0   8       51.73      109.27    167.07 o 
  24   0   8      126.20      360.97    190.66 o 
  26   0   8       57.09      -14.01    188.80 o 
   0   1   8     4064.52     4261.15    125.56 o 
   1   1   8     2270.11     2657.24     65.72 o 
   2   1   8     2942.33     3073.14     86.97 o 
   3   1   8     2119.30     2024.47     65.07 o 
   4   1   8       12.16       31.06     25.27 o 
   5   1   8     2844.78     2748.62     90.90 o 
   6   1   8       14.09       -1.09     28.85 o 
   7   1   8     2605.21     2471.81     77.77 o 
   8   1   8     1036.34     1191.31     72.02 o 
   9   1   8      382.28      402.32     30.35 o 
  10   1   8     1114.17     1149.84     54.37 o 
  11   1   8     1451.75     1622.41     65.26 o 
  12   1   8      444.09      496.74     46.68 o 
  13   1   8     1272.52     1366.34     76.60 o 
  14   1   8      129.34       82.80     55.68 o 
  15   1   8     1131.77     1156.18     99.19 o 
  16   1   8       19.04       38.27     69.85 o 
  17   1   8      368.55      317.01     79.67 o 
  18   1   8     1089.70     1130.84    101.41 o 
  19   1   8        5.42      -31.19     82.77 o 
  20   1   8      217.62      413.65    158.52 o 
  21   1   8      190.50      431.31    122.28 o 
  22   1   8      194.09      331.38    123.95 o 
  23   1   8      102.60       19.41    124.39 o 
  24   1   8      124.59      296.83    137.35 o 
  25   1   8      699.74     1009.17    383.36 o 
  26   1   8      106.53      213.61    144.57 o 
   0   2   8      367.51      648.27     64.11 o 
   1   2   8     1857.95     1743.21     46.01 o 
   2   2   8      322.68      573.67     28.75 o 
   3   2   8     2192.20     2130.95     67.15 o 
   4   2   8      878.09     1107.44     86.17 o 
   5   2   8     4536.34     4103.44    111.09 o 
   6   2   8       50.29       66.02     32.24 o 
   7   2   8     1684.36     1608.44     61.39 o 
   8   2   8      192.55      181.56     36.63 o 
   9   2   8      716.57      737.49     48.06 o 
  10   2   8      288.25      286.93     41.79 o 
  11   2   8      355.28      339.98     62.61 o 
  12   2   8      557.62      608.35    117.34 o 
  13   2   8     1243.91     1262.39     71.71 o 
  14   2   8      156.03      125.79     46.50 o 
  15   2   8     1689.01     1568.99     86.26 o 
  16   2   8      425.84      366.03     81.07 o 
  17   2   8      300.81      271.33     80.77 o 
  18   2   8      261.41      151.06    104.41 o 
  19   2   8      157.98      167.61     87.50 o 
  20   2   8      190.81      190.21     93.44 o 
  21   2   8      419.07      464.39    130.69 o 
  22   2   8       19.02      129.06    131.25 o 
  23   2   8      313.84      252.47    137.43 o 
  24   2   8      146.90       37.70    140.91 o 
  25   2   8      517.47      842.23    224.10 o 
   0   3   8     2236.05     2733.53    133.71 o 
   1   3   8     1070.91     1434.28     72.00 o 
   2   3   8     4884.92     4561.59    138.00 o 
   3   3   8      197.07      262.89     46.60 o 
   4   3   8      414.16      576.86     68.33 o 
   5   3   8        5.53       58.13     43.05 o 
   6   3   8     1942.49     1916.30     86.25 o 
   7   3   8      665.39      826.35     57.85 o 
   8   3   8     2340.24     2266.79     89.22 o 
   9   3   8      329.30      378.68     52.47 o 
  10   3   8     1220.17     1237.52     72.15 o 
  11   3   8      593.17      613.25     67.87 o 
  12   3   8     1113.56     1251.42     75.61 o 
  13   3   8       51.72       24.45     51.89 o 
  14   3   8      129.23        5.32     62.13 o 
  15   3   8      448.04      355.70     60.69 o 
  16   3   8      241.18      247.49     60.59 o 
  17   3   8       13.29      -81.47     57.85 o 
  18   3   8      753.03      641.96    106.98 o 
  19   3   8       37.91        5.20     71.88 o 
  20   3   8      216.19      104.67     76.68 o 
  21   3   8      151.41       55.96    103.35 o 
  22   3   8      260.59      197.97     99.44 o 
  23   3   8       50.86        6.05    106.65 o 
  24   3   8       90.20      117.57    102.12 o 
   0   4   8      270.78      516.42    174.45 o 
   1   4   8      824.50     1041.97     63.01 o 
   2   4   8     1636.11     1676.23     68.06 o 
   3   4   8     1280.67     1491.51     64.03 o 
   4   4   8       95.43      275.23     69.80 o 
   5   4   8      704.04      790.66     58.07 o 
   6   4   8      264.10      295.90     57.33 o 
   7   4   8      234.41      298.37     58.92 o 
   8   4   8      854.98      943.87     88.65 o 
   9   4   8      334.43      288.28     66.74 o 
  10   4   8      744.65      739.67     73.15 o 
  11   4   8      226.43      239.08     63.94 o 
  12   4   8      588.02      614.89     74.56 o 
  13   4   8      925.93     1008.59     84.71 o 
  14   4   8       98.78       28.00     66.70 o 
  15   4   8      237.14      189.50     74.12 o 
  16   4   8       48.48       40.19     74.30 o 
  17   4   8      178.88       97.45     71.75 o 
  18   4   8      521.85      423.83     78.23 o 
  19   4   8       12.49       -7.13     70.64 o 
  20   4   8      135.49       69.57     88.29 o 
  21   4   8       45.18       -2.99    195.90 o 
  22   4   8      106.67      -16.97    112.52 o 
   0   5   8      263.96      318.65     64.05 o 
   1   5   8      128.27      158.85     43.01 o 
   2   5   8       45.71      151.24     42.77 o 
   3   5   8      870.92      914.68     54.76 o 
   4   5   8      169.77      341.44     45.84 o 
   5   5   8      780.25      716.20     58.55 o 
   6   5   8      378.35      363.20     60.51 o 
   7   5   8     1149.56     1203.16     79.75 o 
   8   5   8       20.48       26.05     81.36 o 
   9   5   8      214.71      119.72     66.17 o 
  10   5   8      151.99      132.89     68.70 o 
  11   5   8      235.77      158.09     70.66 o 
  12   5   8       18.09      -36.31     69.43 o 
  13   5   8      325.26      377.67     79.36 o 
  14   5   8       49.65      -22.71     90.04 o 
  15   5   8      687.41      550.58     89.77 o 
  16   5   8       28.93       52.42     81.72 o 
  17   5   8      267.84       98.71     80.38 o 
  18   5   8       48.03        7.01     77.42 o 
   0   6   8      988.07      810.97     99.78 o 
   1   6   8      330.63      366.52     49.65 o 
   2   6   8      702.48      716.99     56.48 o 
   3   6   8       52.10      222.39     52.96 o 
   4   6   8       96.29      127.64     52.57 o 
   5   6   8      460.28      391.87     58.03 o 
   6   6   8      149.92       96.03     54.51 o 
   7   6   8       69.72       67.25     53.83 o 
   8   6   8      394.88      432.76     61.91 o 
   9   6   8      107.94       55.23     74.35 o 
  10   6   8      558.77      509.14     77.43 o 
  11   6   8       21.74       30.33     69.99 o 
  12   6   8      242.33      259.84    109.80 o 
  13   6   8      314.92      265.91     88.64 o 
   2   0   9      369.18      473.93     71.06 o 
   4   0   9     4968.63     4737.29    202.05 o 
   6   0   9     1865.60     1906.73     84.52 o 
   8   0   9     4400.03     4021.67    143.68 o 
  10   0   9      563.47      556.64     82.47 o 
  12   0   9     1628.26     1782.05    212.00 o 
  14   0   9     5983.21     5719.19    253.48 o 
  16   0   9      229.52      231.53    243.05 o 
  18   0   9      485.22      604.19    113.65 o 
  20   0   9      219.73      240.45    162.60 o 
  22   0   9      468.84      731.14    199.63 o 
  24   0   9      679.39      512.53    200.00 o 
  26   0   9      151.04     -139.75    202.12 o 
   1   1   9     1481.96     1576.08     50.10 o 
   2   1   9      912.58     1220.89     48.09 o 
   3   1   9      834.43      994.85     66.87 o 
   4   1   9     1711.34     1800.30     63.65 o 
   5   1   9       46.92       82.49     32.46 o 
   6   1   9      478.25      519.74     41.55 o 
   7   1   9      500.20      664.63     51.38 o 
   8   1   9      475.31      467.55     42.64 o 
   9   1   9     2629.71     2342.32     79.42 o 
  10   1   9      858.35      946.60     53.76 o 
  11   1   9       83.79       11.27     38.14 o 
  12   1   9      489.54      577.82    103.41 o 
  13   1   9     2279.17     2112.07     96.59 o 
  14   1   9      464.11      547.40     66.20 o 
  15   1   9      458.22      503.46     74.27 o 
  16   1   9      879.22      816.32     89.66 o 
  17   1   9      320.66      237.81     81.15 o 
  18   1   9      156.79       10.15     81.55 o 
  19   1   9     1433.17     1426.78    116.19 o 
  20   1   9      170.15      280.45     96.01 o 
  21   1   9       22.19      107.74    120.24 o 
  22   1   9        4.94       18.53    123.25 o 
  23   1   9      173.34       68.61    131.36 o 
  24   1   9      410.58      422.28    147.26 o 
  25   1   9      329.46      385.62    150.73 o 
   1   2   9     1220.22     1306.11     57.75 o 
   2   2   9      826.90     1077.89     46.48 o 
   3   2   9     1573.27     1511.40     50.34 o 
   4   2   9      827.10      895.44     57.33 o 
   5   2   9      206.02      163.09     34.70 o 
   6   2   9      941.35     1052.73     52.86 o 
   7   2   9      270.97      283.78     39.43 o 
   8   2   9      901.70     1005.31     76.50 o 
   9   2   9     4369.13     4006.70    129.16 o 
  10   2   9       87.79      112.48     38.22 o 
  11   2   9      339.28      353.15     68.39 o 
  12   2   9        6.60       -5.44     66.16 o 
  13   2   9      461.56      558.79     61.55 o 
  14   2   9      848.22      761.40     86.05 o 
  15   2   9      738.53      690.30     87.77 o 
  16   2   9       27.65       36.43     77.88 o 
  17   2   9      149.89      241.69     86.11 o 
  18   2   9      474.78      481.12     95.03 o 
  19   2   9     1420.71     1620.39    123.13 o 
  20   2   9       60.62     -112.84     91.14 o 
  21   2   9       23.25      -24.94     97.72 o 
  22   2   9        3.19       -0.55    130.40 o 
  23   2   9      132.88      112.01    142.23 o 
  24   2   9      196.59      332.30    150.74 o 
   1   3   9     1896.45     1931.59     78.54 o 
   2   3   9     3255.58     3058.84    104.75 o 
   3   3   9     1077.35     1284.39     66.53 o 
   4   3   9     2743.43     2913.11    106.35 o 
   5   3   9       28.40      139.68     62.54 o 
   6   3   9      857.50     1013.78     73.90 o 
   7   3   9      100.44      117.36     46.37 o 
   8   3   9     2401.86     2162.18     89.03 o 
   9   3   9      636.19      632.03     73.74 o 
  10   3   9      332.21      317.31     55.63 o 
  11   3   9      112.99       86.33     53.30 o 
  12   3   9      124.60       99.42     62.06 o 
  13   3   9        1.63        1.49     54.85 o 
  14   3   9     1943.44     1866.70    115.73 o 
  15   3   9       42.86      -83.24     55.49 o 
  16   3   9      228.04       52.82     71.90 o 
  17   3   9      240.81      230.20     75.51 o 
  18   3   9     1417.61     1502.33    125.75 o 
  19   3   9      146.17       58.57     76.97 o 
  20   3   9      176.93       29.04     78.75 o 
  21   3   9       72.83      -38.65     82.81 o 
  22   3   9       91.57      145.45     84.99 o 
  23   3   9        0.73      -46.00     98.93 o 
   1   4   9      381.98      421.41     52.34 o 
   2   4   9       49.00       87.60     53.58 o 
   3   4   9      218.55      315.51     47.25 o 
   4   4   9     1428.45     1340.40     73.40 o 
   5   4   9      166.59      143.63     56.09 o 
   6   4   9      922.48      940.76     77.60 o 
   7   4   9      111.75       79.44     58.78 o 
   8   4   9      933.46      907.55     77.92 o 
   9   4   9     1408.85     1553.59     95.38 o 
  10   4   9       63.07       -7.49     91.74 o 
  11   4   9      126.10       73.85     64.90 o 
  12   4   9      362.93      393.64     71.09 o 
  13   4   9      601.21      483.00     76.21 o 
  14   4   9     1425.22     1428.43    100.01 o 
  15   4   9      375.17      390.43    123.07 o 
  16   4   9      186.90      111.47     69.65 o 
  17   4   9      157.13       42.12     70.46 o 
  18   4   9      170.56       65.76     99.56 o 
  19   4   9      607.43      492.84     98.49 o 
  20   4   9       95.62       95.57     90.58 o 
  21   4   9       21.25     -132.89     88.59 o 
   1   5   9     1050.40      979.22     57.99 o 
   2   5   9      425.49      640.16     57.83 o 
   3   5   9      514.93      638.31     52.49 o 
   4   5   9       72.33      179.94     50.59 o 
   5   5   9      169.14       91.93     54.39 o 
   6   5   9       39.68        9.23     53.28 o 
   7   5   9      457.84      404.05     71.76 o 
   8   5   9      190.21      223.47     70.10 o 
   9   5   9      862.77      780.63     83.90 o 
  10   5   9      218.73      172.23     72.72 o 
  11   5   9      106.12       64.34     72.07 o 
  12   5   9      312.61      135.09    123.25 o 
  13   5   9      516.05      449.20     84.51 o 
  14   5   9      401.52      116.18     99.41 o 
  15   5   9      187.68       71.14     81.76 o 
  16   5   9       36.85      -13.96     82.80 o 
  17   5   9      114.21      -29.22     86.63 o 
   1   6   9      254.72      138.97     49.28 o 
   2   6   9      187.32       74.90     53.21 o 
   3   6   9       80.01      107.10     54.23 o 
   4   6   9      530.93      429.48     60.15 o 
   5   6   9       15.29       64.48     55.13 o 
   6   6   9      551.99      468.69     63.37 o 
   7   6   9       69.77      118.93     57.97 o 
   8   6   9      153.85       48.75     58.52 o 
   9   6   9      164.65       12.65     59.97 o 
  10   6   9       82.89      -69.51     74.20 o 
  11   6   9      344.91      175.44     74.66 o 
   0   0  10     2829.01     3087.26    146.47 o 
   2   0  10     4625.12     4793.47    144.42 o 
   4   0  10      273.11      332.17     51.92 o 
   6   0  10      445.94      430.46     56.15 o 
   8   0  10     2459.30     2365.95    100.83 o 
  10   0  10       55.44       -2.32     72.49 o 
  12   0  10     2773.78     2500.92    188.67 o 
  14   0  10      255.43      227.58    125.41 o 
  16   0  10      883.25      730.48    115.00 o 
  18   0  10      170.19       -1.40    105.77 o 
  20   0  10     1547.85     1742.66    235.02 o 
  22   0  10      557.76      719.72    202.88 o 
  24   0  10       91.85      361.85    205.95 o 
   0   1  10     1186.10     1433.00     65.22 o 
   1   1  10     1626.48     1720.81     50.72 o 
   2   1  10     1262.28     1523.62     51.48 o 
   3   1  10     2805.38     2700.87     89.93 o 
   4   1  10      106.56      177.47     37.46 o 
   5   1  10      311.08      336.26     41.36 o 
   6   1  10      373.64      437.79     45.50 o 
   7   1  10     3623.83     3344.29    100.71 o 
   8   1  10     1538.59     1621.73     72.56 o 
   9   1  10      378.39      447.54     46.72 o 
  10   1  10      111.29       44.71     41.01 o 
  11   1  10      311.71      306.38     59.37 o 
  12   1  10      420.31      487.46     64.99 o 
  13   1  10     1161.53     1203.90     80.04 o 
  14   1  10        0.27      -14.30     61.18 o 
  15   1  10      823.57      820.62     77.59 o 
  16   1  10      427.22      400.44     73.37 o 
  17   1  10      612.32      684.53     95.47 o 
  18   1  10      316.62      329.40     91.96 o 
  19   1  10      183.30      165.44     92.16 o 
  20   1  10      194.72      223.77     97.12 o 
  21   1  10      343.93      320.99    132.89 o 
  22   1  10       20.27      113.48    132.34 o 
  23   1  10      142.96      175.01    201.39 o 
  24   1  10       43.34      162.47    146.45 o 
   0   2  10      383.84      647.05     47.05 o 
   1   2  10     1380.77     1534.07     62.14 o 
   2   2  10     1877.27     2180.23     93.07 o 
   3   2  10     5159.14     4893.29    118.59 o 
   4   2  10      569.83      827.01     94.51 o 
   5   2  10     2609.67     2291.33     77.61 o 
   6   2  10      392.85      561.65     61.24 o 
   7   2  10      682.22      734.65     50.23 o 
   8   2  10      383.81      391.55     48.93 o 
   9   2  10      488.83      434.50     44.70 o 
  10   2  10      410.73      350.22     50.94 o 
  11   2  10      220.99      152.66     43.41 o 
  12   2  10      177.08      180.05     50.25 o 
  13   2  10     1129.79      981.25     94.03 o 
  14   2  10      181.56       50.21     78.39 o 
  15   2  10      509.62      469.71     88.38 o 
  16   2  10       58.21       30.66     83.01 o 
  17   2  10      584.97      733.34    101.75 o 
  18   2  10       26.69       -9.93     90.89 o 
  19   2  10      258.05      321.29    100.38 o 
  20   2  10      137.69      227.01    102.55 o 
  21   2  10      182.33      337.38    109.56 o 
  22   2  10       27.77      -51.32    107.20 o 
  23   2  10      509.73      654.08    315.20 o 
   0   3  10     1649.93     1710.50    108.73 o 
   1   3  10       96.31      263.27     57.37 o 
   2   3  10     1503.35     1667.16     76.27 o 
   3   3  10      175.43      387.92     66.90 o 
   4   3  10       48.43      118.09     58.49 o 
   5   3  10      572.11      662.73     77.05 o 
   6   3  10      472.34      446.57     56.02 o 
   7   3  10      122.65       71.88     50.07 o 
   8   3  10     2090.50     2217.69    140.93 o 
   9   3  10       64.26       91.31     51.90 o 
  10   3  10     1241.65     1271.06     87.76 o 
  11   3  10       18.79      -80.43     53.62 o 
  12   3  10     1097.88     1086.58     77.61 o 
  13   3  10      648.53      615.77     64.75 o 
  14   3  10       46.62      -16.11     67.49 o 
  15   3  10      118.08      -12.12     70.62 o 
  16   3  10      141.29       94.23     76.30 o 
  17   3  10       72.95      -10.00     75.55 o 
  18   3  10      247.55       99.30     80.69 o 
  19   3  10       62.77       44.30     79.56 o 
  20   3  10      616.20      552.43    106.51 o 
  21   3  10       52.47     -113.43     82.66 o 
  22   3  10      162.75      104.66     89.78 o 
   0   4  10     1430.65     1431.19    173.46 o 
   1   4  10       14.95      191.33     50.54 o 
   2   4  10      630.12      765.08     64.35 o 
   3   4  10     1259.98     1125.81     79.89 o 
   4   4  10       63.90       64.56     51.63 o 
   5   4  10      290.14      251.99     55.97 o 
   6   4  10      116.52       50.49     58.65 o 
   7   4  10      605.80      592.51     72.10 o 
   8   4  10      662.77      635.18    106.84 o 
   9   4  10      341.35      405.10     71.17 o 
  10   4  10      305.12      303.15     70.82 o 
  11   4  10       19.15        3.95     65.67 o 
  12   4  10      454.71      346.70     75.46 o 
  13   4  10      334.13      225.80     72.74 o 
  14   4  10       16.68       44.31     70.08 o 
  15   4  10      200.37      206.09     87.73 o 
  16   4  10       17.23     -112.36    102.23 o 
  17   4  10      147.79       47.30     89.58 o 
  18   4  10      322.71      270.02     95.69 o 
  19   4  10       21.17      -13.50     93.00 o 
   0   5  10       26.68       95.44     65.79 o 
   1   5  10        8.22       97.96     46.18 o 
   2   5  10      528.46      537.73     58.45 o 
   3   5  10      886.43      775.33     68.92 o 
   4   5  10      106.07      169.06     58.30 o 
   5   5  10      494.01      438.69     77.55 o 
   6   5  10      215.28      369.41     62.83 o 
   7   5  10     1395.67     1140.37    123.06 o 
   8   5  10      270.27      326.14     73.67 o 
   9   5  10      105.69       62.13     71.53 o 
  10   5  10       72.52       78.21     72.88 o 
  11   5  10       22.18       -9.59     74.23 o 
  12   5  10      126.08       95.41     79.85 o 
  13   5  10      436.83      441.48     89.77 o 
  14   5  10       88.35      148.31    131.52 o 
  15   5  10      448.76      262.45    110.87 o 
   0   6  10      147.83      222.67     88.92 o 
   1   6  10       11.48       68.48     54.19 o 
   2   6  10      687.39      547.87     62.87 o 
   3   6  10      621.96      532.78     63.68 o 
   4   6  10      184.83      158.13     58.59 o 
   5   6  10        6.66       81.48     58.02 o 
   6   6  10       63.13        7.78     57.45 o 
   7   6  10        1.34       -5.21     58.34 o 
   8   6  10      244.77      162.60     61.56 o 
   9   6  10      176.71      100.15     63.53 o 
   2   0  11      360.29      467.56     50.90 o 
   4   0  11     2111.62     1986.34     95.59 o 
   6   0  11     2643.84     2462.02    105.88 o 
   8   0  11      317.23      311.11     52.98 o 
  10   0  11      718.48      730.19    189.59 o 
  12   0  11     2715.47     2811.79    209.97 o 
  14   0  11     1379.90     1471.30    159.72 o 
  16   0  11      453.22      381.53    109.84 o 
  18   0  11      795.12      617.43    124.77 o 
  20   0  11      554.12      464.27    196.76 o 
  22   0  11      592.14      657.45    215.88 o 
   1   1  11     1503.66     1581.20     51.42 o 
   2   1  11     1355.59     1521.73     54.72 o 
   3   1  11      480.24      686.78     41.27 o 
   4   1  11      593.88      634.17     60.55 o 
   5   1  11      289.64      354.61     44.28 o 
   6   1  11     1512.02     1625.48     69.96 o 
   7   1  11      358.86      402.12     47.41 o 
   8   1  11       46.08       42.83     44.80 o 
   9   1  11     1654.62     1725.28     75.92 o 
  10   1  11      328.22      345.20     61.94 o 
  11   1  11     2573.41     2507.27    106.47 o 
  12   1  11       96.32      163.93     63.96 o 
  13   1  11      502.08      459.57     70.75 o 
  14   1  11      454.02      521.17     74.08 o 
  15   1  11      169.72      220.29     70.51 o 
  16   1  11      360.10      363.61     76.08 o 
  17   1  11      279.82      290.38     78.40 o 
  18   1  11       95.73      171.92     95.21 o 
  19   1  11      771.92      722.75    109.34 o 
  20   1  11      226.20      431.10    106.43 o 
  21   1  11      203.58      455.49    113.32 o 
  22   1  11      208.03      101.27    141.56 o 
  23   1  11      167.21      232.37    149.12 o 
   1   2  11     2208.81     2058.44     60.94 o 
   2   2  11      207.71      530.16     67.69 o 
   3   2  11     1788.61     1737.79     74.31 o 
   4   2  11      879.18      944.82     47.53 o 
   5   2  11      454.68      497.49     46.49 o 
   6   2  11      563.38      597.44     49.73 o 
   7   2  11      933.42     1040.28     59.13 o 
   8   2  11      206.06      255.46     42.93 o 
   9   2  11      815.70      889.74     56.32 o 
  10   2  11      217.42      202.00     45.05 o 
  11   2  11     2481.89     2185.14     93.24 o 
  12   2  11       49.80       17.51     52.78 o 
  13   2  11      103.25      -13.36     54.95 o 
  14   2  11      115.92       43.98     83.29 o 
  15   2  11      132.05      119.41     91.27 o 
  16   2  11      301.20      260.58     94.28 o 
  17   2  11      235.69      110.33     92.22 o 
  18   2  11      133.87       40.06     94.98 o 
  19   2  11     1026.86     1113.59    118.50 o 
  20   2  11       21.74      -11.01    101.20 o 
  21   2  11      638.77      482.78    117.35 o 
  22   2  11       24.65       53.16    113.39 o 
   1   3  11      198.16      277.22     50.93 o 
   2   3  11       76.51      217.01     50.41 o 
   3   3  11      252.10      284.78     55.22 o 
   4   3  11     1094.07     1195.69     67.69 o 
   5   3  11       33.69       65.22     48.50 o 
   6   3  11      720.71      812.07     67.18 o 
   7   3  11       84.11      126.43     54.50 o 
   8   3  11      505.22      540.07     62.68 o 
   9   3  11      317.58      303.42     61.57 o 
  10   3  11      106.39       40.94     61.91 o 
  11   3  11      100.85       74.27     60.73 o 
  12   3  11      257.33      197.02     58.33 o 
  13   3  11      160.85      -53.43     70.89 o 
  14   3  11      616.53      639.60     99.72 o 
  15   3  11        7.21       19.87     74.00 o 
  16   3  11      986.33      777.61     89.12 o 
  17   3  11      142.92       90.05    123.95 o 
  18   3  11      237.69      115.79     84.82 o 
  19   3  11       31.47       -4.88     85.64 o 
  20   3  11      420.54      240.91    168.88 o 
   1   4  11      675.89      708.28     77.24 o 
   2   4  11      139.02      255.12     56.85 o 
   3   4  11      342.27      383.31     58.45 o 
   4   4  11      536.23      487.83     62.11 o 
   5   4  11       85.15      115.06     54.96 o 
   6   4  11      538.64      543.54     64.31 o 
   7   4  11       13.15      -89.73     59.82 o 
   8   4  11       45.63       51.59     66.50 o 
   9   4  11      483.31      386.66     74.36 o 
  10   4  11      109.66       68.08     67.26 o 
  11   4  11      394.62      382.98     82.99 o 
  12   4  11      185.20      227.58     75.62 o 
  13   4  11      218.02       58.77     74.18 o 
  14   4  11      517.10      376.03     93.67 o 
  15   4  11      137.63       47.37    100.82 o 
  16   4  11      156.65       65.69     83.40 o 
  17   4  11      169.43      -18.62     91.00 o 
  18   4  11       24.13     -187.65    125.10 o 
   1   5  11      417.37      382.83     58.64 o 
   2   5  11       69.68       43.34     59.08 o 
   3   5  11      446.20      434.78     65.64 o 
   4   5  11      250.64      258.58     63.14 o 
   5   5  11      241.49      178.57     62.54 o 
   6   5  11       50.34       21.23     60.67 o 
   7   5  11      160.34       87.78     62.33 o 
   8   5  11      196.52      140.75     64.16 o 
   9   5  11      615.14      580.22     84.32 o 
  10   5  11       29.80      -14.23     73.95 o 
  11   5  11      316.03      225.64     82.87 o 
  12   5  11      170.60       88.90     83.09 o 
  13   5  11       74.65        6.56     83.89 o 
   1   6  11       71.41       74.03     79.62 o 
   2   6  11      247.86      169.02     59.94 o 
   3   6  11      138.11      131.81     60.65 o 
   4   6  11      346.46      218.15     62.98 o 
   0   0  12     3687.45     3704.52    175.85 o 
   2   0  12      108.63      151.17     50.83 o 
   4   0  12     1468.23     1464.62     73.07 o 
   6   0  12     1260.61     1402.87     83.62 o 
   8   0  12     1612.94     1628.06    124.26 o 
  10   0  12     1747.88     1988.74    140.82 o 
  12   0  12      558.58      719.23    109.63 o 
  14   0  12     1153.79     1008.59    134.13 o 
  16   0  12      582.48      656.20    121.90 o 
  18   0  12      656.88      439.88    123.56 o 
  20   0  12      490.41      373.45    131.28 o 
  22   0  12      222.25      370.53    210.99 o 
   0   1  12     1469.65     1605.19     75.74 o 
   1   1  12     1347.36     1499.83     52.61 o 
   2   1  12       70.56      183.00     33.39 o 
   3   1  12      227.30      268.55     38.25 o 
   4   1  12      341.84      440.54     40.82 o 
   5   1  12     1597.20     1599.33     94.02 o 
   6   1  12      319.27      384.26     49.24 o 
   7   1  12      324.57      356.77     50.36 o 
   8   1  12      361.52      329.69     50.41 o 
   9   1  12      666.34      679.65     69.98 o 
  10   1  12     1491.87     1582.64     91.08 o 
  11   1  12      892.69     1045.79     81.26 o 
  12   1  12      321.27      292.71     69.33 o 
  13   1  12      459.26      500.75     75.12 o 
  14   1  12      106.14      140.29     71.52 o 
  15   1  12      524.66      556.17     79.57 o 
  16   1  12      149.88      143.51     76.70 o 
  17   1  12      107.99       81.44     78.80 o 
  18   1  12      262.20      383.66    103.66 o 
  19   1  12       31.77       -5.36    179.21 o 
  20   1  12       84.55      199.85    110.62 o 
  21   1  12       38.06      129.44    192.93 o 
  22   1  12        0.64      -77.71    143.82 o 
   0   2  12      203.05      325.63     73.30 o 
   1   2  12     1064.90     1192.04    107.75 o 
   2   2  12      133.25      199.55     49.21 o 
   3   2  12      408.80      519.67     51.96 o 
   4   2  12      482.82      609.32     54.14 o 
   5   2  12     1726.65     1799.68     85.68 o 
   6   2  12     1236.74     1294.85    115.63 o 
   7   2  12      992.34      994.32     83.23 o 
   8   2  12       30.03      -39.43     47.98 o 
   9   2  12      229.51      156.77     52.25 o 
  10   2  12        8.43      -92.18     61.45 o 
  11   2  12      646.30      610.73     74.74 o 
  12   2  12      140.97       44.31     67.91 o 
  13   2  12      181.86       71.01     68.66 o 
  14   2  12      143.19      122.18     73.29 o 
  15   2  12      689.92      612.60    148.28 o 
  16   2  12       51.79      -22.23     73.91 o 
  17   2  12      358.37      284.74     81.43 o 
  18   2  12      184.38      -16.07    100.60 o 
  19   2  12       18.79      -11.69     81.56 o 
  20   2  12       58.41        5.65     83.96 o 
   0   3  12     2662.48     2461.90    139.85 o 
   1   3  12      279.88      401.53     55.46 o 
   2   3  12      220.09      364.14     77.16 o 
   3   3  12       30.67      119.61     52.61 o 
   4   3  12      953.90      947.29    127.64 o 
   5   3  12       39.80      172.07     50.19 o 
   6   3  12      217.28      198.29     57.50 o 
   7   3  12      324.74      315.50     62.41 o 
   8   3  12      676.93      747.22     86.24 o 
   9   3  12       57.75       64.79     60.97 o 
  10   3  12     2607.20     2369.03    134.69 o 
  11   3  12       76.25      185.28    120.54 o 
  12   3  12       46.29       26.15     73.19 o 
  13   3  12      255.78       38.44     75.16 o 
  14   3  12       34.04       19.72     76.57 o 
  15   3  12      223.85      -24.92     78.54 o 
  16   3  12      374.60      199.21     84.26 o 
  17   3  12        0.20      -79.95     81.77 o 
  18   3  12      265.74      163.95     87.71 o 
  19   3  12      138.51       38.64     87.46 o 
   0   4  12     1738.45     1392.79    127.52 o 
   1   4  12      456.25      612.33     66.22 o 
   2   4  12      274.46      294.40     61.20 o 
   3   4  12      425.29      470.30     63.76 o 
   4   4  12      273.37      524.64     90.83 o 
   5   4  12     1153.84     1091.08    109.68 o 
   6   4  12      495.55      487.90     65.84 o 
   7   4  12       41.05        1.21     57.91 o 
   8   4  12      186.11       86.80     70.29 o 
   9   4  12      413.04      316.09    138.44 o 
  10   4  12      719.80      631.49     85.36 o 
  11   4  12      139.29       10.96     73.37 o 
  12   4  12       47.51     -132.84     88.56 o 
  13   4  12      378.00      191.05     90.13 o 
  14   4  12        7.40       -7.97     79.45 o 
  15   4  12      203.90       17.12     82.27 o 
  16   4  12      115.05        5.99    113.20 o 
   0   5  12      283.23      202.23     90.92 o 
   1   5  12      171.17      174.27     64.03 o 
   2   5  12       35.50       11.40     60.95 o 
   3   5  12      105.17       91.11     62.60 o 
   4   5  12      182.26      229.58     65.86 o 
   5   5  12     1637.00     1277.95    102.53 o 
   6   5  12       52.22       64.10     80.48 o 
   7   5  12      183.11      170.04     67.55 o 
   8   5  12       98.06       56.34     67.23 o 
   9   5  12       22.88      -31.19     66.31 o 
  10   5  12       20.59      -52.61     78.85 o 
  11   5  12       35.97       48.72     80.86 o 
   2   0  13      739.28      660.80     75.25 o 
   4   0  13      502.96      513.16     57.75 o 
   6   0  13     1246.03     1466.28    204.60 o 
   8   0  13     1183.90     1038.79    113.93 o 
  10   0  13       27.64       16.96    162.93 o 
  12   0  13     2626.94     2246.22    288.10 o 
  14   0  13      397.26      376.46    112.27 o 
  16   0  13      865.85      843.85    132.86 o 
  18   0  13      382.78      291.16    127.17 o 
  20   0  13       20.32       -4.88    127.33 o 
   1   1  13      978.56     1062.62     48.41 o 
   2   1  13      117.64      275.59     37.93 o 
   3   1  13       87.29       71.48     35.75 o 
   4   1  13      682.10      716.45     48.39 o 
   5   1  13       60.94      164.86     50.38 o 
   6   1  13      339.66      414.78     54.21 o 
   7   1  13      980.80      985.66     65.51 o 
   8   1  13       56.22       72.37     62.36 o 
   9   1  13      296.43      339.55     69.69 o 
  10   1  13       85.66        7.05     65.20 o 
  11   1  13      290.67      178.27     70.60 o 
  12   1  13       47.10       24.61     68.96 o 
  13   1  13       96.79      100.58     73.01 o 
  14   1  13       18.85      -22.68     74.87 o 
  15   1  13       44.71       39.47     77.04 o 
  16   1  13      764.36      690.37     88.94 o 
  17   1  13      782.08      795.21     93.45 o 
  18   1  13      138.14       49.64     84.48 o 
  19   1  13      134.20       41.64    106.68 o 
  20   1  13       68.36        8.91    111.53 o 
   1   2  13      596.15      640.42     62.55 o 
   2   2  13      160.53      214.18     56.05 o 
   3   2  13       81.70       26.08     50.95 o 
   4   2  13       78.83      -10.92     58.98 o 
   5   2  13      153.67      116.88     46.63 o 
   6   2  13      457.99      473.58     68.61 o 
   7   2  13      755.08      813.43     66.10 o 
   8   2  13      521.16      403.00     59.69 o 
   9   2  13      258.99      123.45     68.24 o 
  10   2  13        9.52      -98.66     65.78 o 
  11   2  13      920.75      974.93    106.43 o 
  12   2  13      332.51      324.08     77.49 o 
  13   2  13      180.39       62.77     74.82 o 
  14   2  13       27.82       37.92     75.42 o 
  15   2  13       24.63     -112.14     74.76 o 
  16   2  13      266.40      122.51    145.46 o 
  17   2  13      718.89      584.46     94.51 o 
  18   2  13       48.97       57.66     83.38 o 
  19   2  13      203.14      129.15     85.64 o 
   1   3  13      507.09      634.76     65.71 o 
   2   3  13     1495.39     1390.60     90.45 o 
   3   3  13      181.17      283.10     57.85 o 
   4   3  13     1163.32     1107.74    108.91 o 
   5   3  13       43.86      126.21     77.44 o 
   6   3  13      991.99      891.29     89.33 o 
   7   3  13       11.63       81.26     60.17 o 
   8   3  13      335.83      264.47     67.75 o 
   9   3  13      109.67       63.78     64.24 o 
  10   3  13      181.23      199.20    100.30 o 
  11   3  13      227.78      162.43     76.79 o 
  12   3  13      493.75      340.28     86.19 o 
  13   3  13       56.62      -85.77     79.08 o 
  14   3  13      151.54      -10.06     84.00 o 
  15   3  13        3.83     -122.87     81.91 o 
  16   3  13      705.61      542.32    150.37 o 
  17   3  13       19.58     -130.77     87.18 o 
   1   4  13      382.81      361.54     74.00 o 
   2   4  13      114.19      104.20     60.94 o 
   3   4  13       54.96       70.75     60.73 o 
   4   4  13      388.92      460.21     68.67 o 
   5   4  13      191.75      189.44     63.08 o 
   6   4  13      458.49      399.26     74.59 o 
   7   4  13      320.28      268.26     65.83 o 
   8   4  13      101.72       30.74     64.39 o 
   9   4  13       61.09       68.49     75.85 o 
  10   4  13       58.88       30.96     76.43 o 
  11   4  13      718.89      591.25    184.50 o 
  12   4  13      437.43      323.83     97.78 o 
  13   4  13       13.53      -23.40     83.22 o 
   1   5  13      708.50      556.51     80.04 o 
   2   5  13      211.06      239.94     69.07 o 
   3   5  13       25.69      -28.88     64.34 o 
   4   5  13       26.14       54.28     65.30 o 
   5   5  13        4.42      -17.45     64.68 o 
   6   5  13      214.43       70.30     67.78 o 
   7   5  13      286.13       78.87     67.90 o 
   0   0  14     2126.47     2277.86    190.95 o 
   2   0  14     1731.36     1655.44    122.47 o 
   4   0  14      328.75      346.59     59.27 o 
   6   0  14     1369.42     1355.58     98.47 o 
   8   0  14      430.70      385.33    145.63 o 
  10   0  14      575.67      577.37    148.44 o 
  12   0  14     1256.36     1209.55    135.91 o 
  14   0  14      555.91      392.78    119.39 o 
  16   0  14      274.14       48.62    118.90 o 
  18   0  14      378.49      341.97    281.53 o 
   0   1  14      208.12      172.69     55.22 o 
   1   1  14      115.47      186.34     41.17 o 
   2   1  14      517.02      538.39     47.06 o 
   3   1  14      250.88      343.16     43.92 o 
   4   1  14      214.32      252.91     41.66 o 
   5   1  14     1797.03     1720.63     67.36 o 
   6   1  14      107.74      173.66     44.95 o 
   7   1  14     1140.18     1170.49     73.68 o 
   8   1  14      485.79      469.72     74.64 o 
   9   1  14        8.41       -3.28     67.06 o 
  10   1  14       89.87       -1.60     77.58 o 
  11   1  14       68.63       59.74     72.51 o 
  12   1  14      374.48      372.47     79.90 o 
  13   1  14      252.12      262.04     78.51 o 
  14   1  14        4.53      -45.83     75.24 o 
  15   1  14      405.55      331.21     85.98 o 
  16   1  14       11.71        1.61     82.55 o 
  17   1  14      163.25      222.61     88.89 o 
  18   1  14      202.29      223.44     90.34 o 
   0   2  14      383.22      295.48     88.14 o 
   1   2  14      291.11      402.96     60.91 o 
   2   2  14       29.96       49.98     65.95 o 
   3   2  14      617.99      510.34     64.22 o 
   4   2  14       17.37        5.67     50.39 o 
   5   2  14     1261.50     1152.94     72.65 o 
   6   2  14       12.94       54.16     52.76 o 
   7   2  14      195.60      136.39     57.26 o 
   8   2  14      200.41      221.29     73.27 o 
   9   2  14      165.32      262.43     74.90 o 
  10   2  14      637.37      428.27    129.72 o 
  11   2  14      325.80      334.73     79.98 o 
  12   2  14       55.44      -60.40     75.10 o 
  13   2  14      277.67      112.44     82.38 o 
  14   2  14        6.91      -63.28     79.72 o 
  15   2  14      313.50      178.21     86.57 o 
  16   2  14       19.95       26.72     82.98 o 
  17   2  14       73.14      158.45     90.12 o 
   0   3  14     1691.34     1445.02    262.70 o 
   1   3  14      527.75      664.21     69.28 o 
   2   3  14      807.15      937.37    132.85 o 
   3   3  14        5.66      220.80     61.24 o 
   4   3  14      247.17      324.00     65.17 o 
   5   3  14      116.83      186.10     67.67 o 
   6   3  14      240.33      229.03     64.11 o 
   7   3  14      272.92      265.30     65.85 o 
   8   3  14      218.90      265.99     69.51 o 
   9   3  14       21.61      113.76     83.38 o 
  10   3  14     1290.03     1047.45    132.25 o 
  11   3  14       22.82      -27.49     80.10 o 
  12   3  14      235.12       72.12     84.73 o 
  13   3  14       49.00      -72.80     84.86 o 
  14   3  14       32.90     -102.58    114.31 o 
   0   4  14      416.04      365.94    133.61 o 
   1   4  14      327.88      291.69     75.34 o 
   2   4  14      455.60      452.86     71.52 o 
   3   4  14      199.76      279.43     68.01 o 
   4   4  14       54.01      -10.13     63.32 o 
   5   4  14      456.97      293.78     68.67 o 
   6   4  14       97.66      135.26     66.24 o 
   7   4  14      240.22       98.00     78.71 o 
   8   4  14      167.88       59.67     66.49 o 
   9   4  14       73.88       -3.79     67.54 o 
  10   4  14       54.48      -84.20     97.37 o 
   2   0  15     1475.48     1253.13     90.13 o 
   4   0  15      892.46      809.73    121.42 o 
   6   0  15      626.64      633.78     88.04 o 
   8   0  15      976.29      962.45    328.49 o 
  10   0  15      768.92      803.98    124.97 o 
  12   0  15      211.36       85.85    114.61 o 
  14   0  15      710.39      737.43    132.99 o 
  16   0  15      187.42       -1.50    124.68 o 
   1   1  15      163.40      177.36     48.32 o 
   2   1  15      175.49      185.46     45.76 o 
   3   1  15      918.21      929.84     56.43 o 
   4   1  15      206.55      288.26     46.98 o 
   5   1  15      362.48      372.74     55.19 o 
   6   1  15      168.32      150.25     59.66 o 
   7   1  15      185.82      155.89     55.24 o 
   8   1  15      222.12      256.15     64.44 o 
   9   1  15      388.20      250.52     77.86 o 
  10   1  15        6.89      -41.68     73.05 o 
  11   1  15      128.78       35.78     76.72 o 
  12   1  15       72.88       26.85     76.17 o 
  13   1  15      730.67      606.16     89.20 o 
  14   1  15      358.77      222.64     85.33 o 
  15   1  15      159.19      137.58     85.86 o 
   1   2  15      405.18      381.65     60.33 o 
   2   2  15      111.92       83.85     54.31 o 
   3   2  15      311.83      228.86     58.02 o 
   4   2  15       75.62       83.12     56.33 o 
   5   2  15       10.32      -26.65     54.24 o 
   6   2  15       37.34       21.29     66.45 o 
   7   2  15       88.79       49.45     67.19 o 
   8   2  15      121.53      143.48     70.84 o 
   9   2  15     1366.91     1100.20    108.31 o 
  10   2  15       33.96       29.43     77.44 o 
  11   2  15      166.66      133.18     81.33 o 
  12   2  15      116.50       -5.28    100.26 o 
  13   2  15      251.87       56.93     83.79 o 
  14   2  15       56.29      -36.95     85.56 o 
   1   3  15      109.66      108.93     65.39 o 
   2   3  15       68.36       80.24     63.25 o 
   3   3  15       48.61       88.85     63.97 o 
   4   3  15      656.25      576.66     74.84 o 
   5   3  15       84.52       42.72     64.76 o 
   6   3  15      211.64      103.01     62.86 o 
   7   3  15       65.74       55.78     61.76 o 
   8   3  15       80.98       -4.76     72.86 o 
   9   3  15       93.39       13.97     75.92 o 
  10   3  15      248.27      136.42     92.96 o 
  11   3  15      113.42        4.37    104.57 o 
   1   4  15      176.15      114.43     69.60 o 
   2   4  15      257.43      324.59     73.22 o 
   3   4  15       63.25       27.99     68.19 o 
   4   4  15      152.55       92.95     71.30 o 
   0   0  16      261.58      284.77     87.84 o 
   2   0  16      693.11      656.37    106.94 o 
   4   0  16      290.04      409.51    102.03 o 
   6   0  16       20.20     -158.75    105.83 o 
   8   0  16      723.25      463.56     92.50 o 
  10   0  16       48.91     -113.40    134.65 o 
  12   0  16       24.39     -171.25    114.17 o 
   0   1  16       31.57      -12.07     83.24 o 
   1   1  16      141.69       78.61     61.93 o 
   2   1  16       52.92       84.44     61.89 o 
   3   1  16      814.36      741.70     74.44 o 
   4   1  16       53.02       81.77     75.15 o 
   5   1  16       77.87      118.26     68.96 o 
   6   1  16      136.75      178.22     69.44 o 
   7   1  16     1312.82     1030.49    139.10 o 
   8   1  16      394.15      303.55     90.98 o 
   9   1  16       36.16     -100.75     86.55 o 
  10   1  16      238.76      149.88     99.51 o 
  11   1  16       86.31       70.51    125.69 o 
  12   1  16       13.40       55.02    103.43 o 
   0   2  16       15.38       14.97     85.19 o 
   1   2  16      138.43      122.44     62.55 o 
   2   2  16      470.74      581.98     66.16 o 
   3   2  16     1506.55     1211.75     78.50 o 
   4   2  16       63.77      128.30     60.18 o 
   5   2  16      166.75       35.55     70.87 o 
   6   2  16      121.87       66.72     73.18 o 
   7   2  16      516.90      394.49     78.90 o 
   8   2  16      376.09      137.42     74.85 o 
   9   2  16       25.47       29.05     75.03 o 
  10   2  16      166.80       82.12     90.02 o 
   0   3  16      433.77      324.96    101.47 o 
   1   3  16      105.17       13.86     66.21 o 
   2   3  16      371.27      314.84     72.51 o 
   3   3  16       61.54      142.89     69.78 o 
   4   3  16       17.88      -79.54     61.76 o 
   5   3  16       27.94      -38.62     61.91 o 
   6   3  16       58.91       63.24     74.69 o 
   2   0  17      692.51      579.45    111.03 o 
   4   0  17      377.80      194.76    106.44 o 
   6   0  17      526.97      310.64    147.82 o 
   8   0  17       32.89      -72.10    149.35 o 
   1   1  17      339.11      236.61     66.81 o 
   2   1  17       58.36      -68.02     75.29 o 
   3   1  17      131.64      159.41     81.30 o 
   4   1  17      380.65      282.49     85.22 o 
   5   1  17      172.07      125.08     82.96 o 
   6   1  17      373.24      216.36     85.75 o 
   7   1  17      256.55      197.72     77.34 o 
   8   1  17        2.86       41.81     75.03 o 
   1   2  17      261.58      183.49     67.94 o 
   2   2  17       26.69       79.81     66.84 o 
   3   2  17        4.44       -6.10     80.90 o 
   4   2  17      174.14       38.89     83.01 o 
                                                 
